# Supplementary material for: (+)-{1,2-Bis[(2R,5R)-2,5-diethyl­phospho­lan-1-yl]ethane-κ 2 P,P′}(η 4-cyclo­octa-1,5-diene)rhodium(I) tetra­fluoridoborate
Source: Acta Crystallogr Sect E Struct Rep Online. 2010 Oct 9;66(Pt 11):m1370. doi: 10.1107/S1600536810039577 (PMC3008980; doi:10.1107/S1600536810039577)
Supplement: Supplementary file 1 [file e-66-m1370-sup1.cif]

##############################################################################
###                                                                        ###
###        Electronic paper (Acta Crystallographica Section E)             ###
###                                                                        ###
##############################################################################
#                                                                            #
# This CIF contains the data in a paper accepted for publication in Acta     #
# Crystallographica Section E. It conforms to the requirements of Notes      #
# for Authors for Section E, and has been peer reviewed under the auspices   #
# of the IUCr Commission on Journals.                                        #
#                                                                            #
# Full details of the Crystallographic Information File format               #
# are given in the paper "The Crystallographic Information File (CIF):       #
# a New Standard Archive File for Crystallography" by S. R. Hall, F. H.      #
# Allen and I. D. Brown [Acta Cryst. (1991), A47, 655-685].                  #
#                                                                            #
# The current version of the core CIF dictionary is obtainable from          #
# ftp://ftp.iucr.org/pub/cif_core.dic. The current version number is 2.4.    #
#                                                                            #
# Software is freely available for graphical display of the structure(s) in  #
# this CIF.  For information consult the CIF home page http://www.iucr.org/  #
# cif/home.html                                                              #
#                                                                            #
# This file may be used for bona fide research purposes within the           #
# scientific community so long as proper attribution is given to the journal # 
# article from which it was obtained.                                        #
#                                                                            #
##############################################################################
                                             
data_I
_audit_creation_method     SHELXL-97
_chemical_name_systematic
;
(+)-{1,2-Bis[(2<i>R</i>,5<i>R</i>)-2,5-diethylphospholan-1-yl]ethane-
<i>\k</i>^2^<i>P,P'</i>}(<i>\h</i>^4^-cycloocta-1,5-diene)rhodium(I)
tetrafluoridoborate
;
_chemical_name_common     ?
_chemical_formula_moiety     'C26 H48 P2 Rh +, B F4 -'
_chemical_formula_sum     'C26 H48 B F4 P2 Rh'
_chemical_formula_iupac     '[Rh (C8 H12) (C18 H36 P2)] B F4'
_chemical_formula_weight     612.32
_chemical_melting_point     ?
_symmetry_cell_setting     orthorhombic
_symmetry_space_group_name_H-M     'P 21 21 21'
_symmetry_space_group_name_Hall     'P 2ac 2ab'
loop_
    _symmetry_equiv_pos_as_xyz
    'x, y, z'
    '-x+1/2, -y, z+1/2'
    '-x, y+1/2, -z+1/2'
    'x+1/2, -y+1/2, -z'
_cell_length_a     8.8374(18)
_cell_length_b     16.218(3)
_cell_length_c     19.946(4)
_cell_angle_alpha     90.00
_cell_angle_beta     90.00
_cell_angle_gamma     90.00
_cell_volume     2858.7(10)
_cell_formula_units_Z     4
_cell_measurement_reflns_used     54003
_cell_measurement_theta_min     1.62
_cell_measurement_theta_max     27.22
_cell_measurement_temperature     200(2)
_exptl_crystal_description     'part of block'
_exptl_crystal_colour     'red'
_exptl_crystal_size_max     0.500
_exptl_crystal_size_mid     0.433
_exptl_crystal_size_min     0.400
_exptl_crystal_density_diffrn     1.423
_exptl_crystal_density_meas     ?
_exptl_crystal_density_method     'not measured'
_exptl_crystal_F_000     1280
_exptl_absorpt_coefficient_mu     0.749
_exptl_absorpt_correction_type     numerical
_exptl_absorpt_process_details     '(X-SHAPE; Stoe & Cie, 2005)'
_exptl_absorpt_correction_T_min     0.7276
_exptl_absorpt_correction_T_max     0.8582
_exptl_special_details
;
;
_diffrn_ambient_temperature     200(2)
_diffrn_radiation_type     MoK\a
_diffrn_radiation_wavelength     0.71073
_diffrn_radiation_source     'fine-focus sealed tube'
_diffrn_radiation_monochromator     graphite
_diffrn_measurement_device_type     'STOE IPDS 2'
_diffrn_measurement_device     '2-circle goniometer'
_diffrn_measurement_method     'rotation method'
_diffrn_detector_area_resol_mean     6.67
_diffrn_reflns_number     36650
_diffrn_reflns_av_R_equivalents     0.0345
_diffrn_reflns_av_sigmaI/netI     0.0190
_diffrn_reflns_theta_min     1.62
_diffrn_reflns_theta_max     26.78
_diffrn_reflns_theta_full     26.78
_diffrn_measured_fraction_theta_max     0.993
_diffrn_measured_fraction_theta_full     0.993
_diffrn_reflns_limit_h_min     -11
_diffrn_reflns_limit_h_max     11
_diffrn_reflns_limit_k_min     -20
_diffrn_reflns_limit_k_max     20
_diffrn_reflns_limit_l_min     -25
_diffrn_reflns_limit_l_max     25
_refine_special_details
;
Refinement of <i>F</i>^2^ against ALL reflections. The weighted <i>R</i>-factor
<i>wR</i> and goodness of fit <i>S</i> are based on <i>F</i>^2^, conventional
<i>R</i>-factors <i>R</i> are based on <i>F</i>, with <i>F</i> set to zero for
negative <i>F</i>^2^. The threshold expression of <i>F</i>^2^ >
\s(<i>F</i>^2^) is used only for calculating <i>R</i>-factors(gt) <i>etc</i>.
and is not relevant to the choice of reflections for refinement.
<i>R</i>-factors based on <i>F</i>^2^ are statistically about twice as large
as those based on <i>F</i>, and <i>R</i>- factors based on ALL data will be
even larger.
;
_reflns_number_total     6075
_reflns_number_gt     5779
_reflns_threshold_expression     >2sigma(I)
_refine_ls_structure_factor_coef     Fsqd
_refine_ls_matrix_type     full
_refine_ls_R_factor_all     0.0282
_refine_ls_R_factor_gt     0.0266
_refine_ls_wR_factor_gt     0.0725
_refine_ls_wR_factor_ref     0.0731
_refine_ls_goodness_of_fit_ref     1.057
_refine_ls_restrained_S_all     1.064
_refine_ls_number_reflns     6075
_refine_ls_number_parameters     305
_refine_ls_number_restraints     21
_refine_ls_hydrogen_treatment     constr
_refine_ls_weighting_scheme     calc
_refine_ls_weighting_details
              'w=1/[\s^2^(Fo^2^)+(0.0545P)^2^+0.2291P] where P=(Fo^2^+2Fc^2^)/3'
_atom_sites_solution_hydrogens     geom
_atom_sites_solution_primary     direct
_atom_sites_solution_secondary     difmap
_refine_ls_shift/su_max     0.002
_refine_ls_shift/su_mean     0.000
_refine_diff_density_max     0.948
_refine_diff_density_min     -0.342
_refine_ls_extinction_method     none
_refine_ls_extinction_coef     ?
_refine_ls_abs_structure_details     'Flack (1983), 2621 Friedel pairs'
_refine_ls_abs_structure_Flack     -0.02(2)
loop_
    _atom_type_symbol
    _atom_type_description
    _atom_type_scat_dispersion_real
    _atom_type_scat_dispersion_imag
    _atom_type_scat_source
    'C' 'C' 0.0033 0.0016
                         'International Tables Vol C Tables 4.2.6.8 and 6.1.1.4'
    'H' 'H' 0.0000 0.0000
                         'International Tables Vol C Tables 4.2.6.8 and 6.1.1.4'
    'B' 'B' 0.0013 0.0007
                         'International Tables Vol C Tables 4.2.6.8 and 6.1.1.4'
    'F' 'F' 0.0171 0.0103
                         'International Tables Vol C Tables 4.2.6.8 and 6.1.1.4'
    'P' 'P' 0.1023 0.0942
                         'International Tables Vol C Tables 4.2.6.8 and 6.1.1.4'
    'Rh' 'Rh' -1.1178 0.9187
                         'International Tables Vol C Tables 4.2.6.8 and 6.1.1.4'
_computing_data_collection     'X-AREA (Stoe & Cie, 2005)'
_computing_cell_refinement     'X-AREA (Stoe & Cie, 2005)'
_computing_data_reduction     'X-RED32 (Stoe & Cie, 2005)'
_computing_structure_solution     'SHELXS97 (Sheldrick, 2008)'
_computing_structure_refinement     'SHELXL97 (Sheldrick, 2008)'
_computing_molecular_graphics     'SHELXTL (Sheldrick, 2008)'
_computing_publication_material     'SHELXTL (Sheldrick, 2008)'
loop_
    _atom_site_type_symbol
    _atom_site_label
    _atom_site_fract_x
    _atom_site_fract_y
    _atom_site_fract_z
    _atom_site_U_iso_or_equiv
    _atom_site_adp_type
    _atom_site_calc_flag
    _atom_site_refinement_flags
    _atom_site_occupancy
    _atom_site_disorder_assembly
    _atom_site_disorder_group
    Rh Rh1 0.55265(2) 0.179334(12) 0.820495(9) 0.02703(6) Uani d . 1 . .
    P P1 0.62151(8) 0.15079(4) 0.71305(3) 0.02599(13) Uani d . 1 . .
    P P2 0.62220(8) 0.04667(4) 0.83972(3) 0.02676(13) Uani d . 1 . .
    C C1 0.5242(4) 0.31550(18) 0.80272(15) 0.0417(7) Uani d . 1 . .
    H H1A 0.5663 0.3348 0.7600 0.050 Uiso calc R 1 . .
    C C2 0.3872(4) 0.2772(2) 0.79692(15) 0.0431(7) Uani d . 1 . .
    H H2A 0.3502 0.2749 0.7506 0.052 Uiso calc R 1 . .
    C C3 0.2629(5) 0.2709(3) 0.8481(2) 0.0656(11) Uani d . 1 . .
    H H3A 0.1969 0.2254 0.8362 0.079 Uiso calc R 1 . .
    H H3B 0.2032 0.3211 0.8470 0.079 Uiso calc R 1 . .
    C C4 0.3214(6) 0.2576(3) 0.9195(2) 0.0721(13) Uani d . 1 . .
    H H4A 0.3489 0.3106 0.9384 0.087 Uiso calc R 1 . .
    H H4B 0.2401 0.2351 0.9466 0.087 Uiso calc R 1 . .
    C C5 0.4564(6) 0.2006(2) 0.92417(14) 0.0550(10) Uani d . 1 . .
    H H5A 0.4380 0.1500 0.9499 0.066 Uiso calc R 1 . .
    C C6 0.6040(6) 0.2249(2) 0.92248(16) 0.0555(11) Uani d . 1 . .
    H H6A 0.6720 0.1888 0.9479 0.067 Uiso calc R 1 . .
    C C7 0.6635(7) 0.3112(2) 0.91348(19) 0.0689(13) Uani d . 1 . .
    H H7A 0.7685 0.3079 0.8995 0.083 Uiso calc R 1 . .
    H H7B 0.6612 0.3389 0.9566 0.083 Uiso calc R 1 . .
    C C8 0.5783(6) 0.3636(2) 0.86315(19) 0.0667(13) Uani d . 1 . .
    H H8A 0.4916 0.3883 0.8852 0.080 Uiso calc R 1 . .
    H H8B 0.6437 0.4080 0.8481 0.080 Uiso calc R 1 . .
    C C9 0.6456(3) 0.03874(18) 0.70368(13) 0.0333(6) Uani d . 1 . .
    H H9A 0.5478 0.0122 0.6988 0.040 Uiso calc R 1 . .
    H H9B 0.7057 0.0267 0.6642 0.040 Uiso calc R 1 . .
    C C10 0.7254(3) 0.00717(18) 0.76640(13) 0.0340(6) Uani d . 1 . .
    H H10A 0.8294 0.0264 0.7672 0.041 Uiso calc R 1 . .
    H H10B 0.7259 -0.0526 0.7668 0.041 Uiso calc R 1 . .
    C C11 0.5147(3) 0.18501(18) 0.63828(12) 0.0309(5) Uani d . 1 . .
    H H11A 0.4830 0.2421 0.6462 0.037 Uiso calc R 1 . .
    C C12 0.6369(4) 0.1865(2) 0.58392(14) 0.0435(7) Uani d . 1 . .
    H H12A 0.6605 0.1308 0.5696 0.052 Uiso calc R 1 . .
    H H12B 0.6018 0.2174 0.5453 0.052 Uiso calc R 1 . .
    C C13 0.7764(4) 0.2272(2) 0.61365(17) 0.0484(8) Uani d . 1 . .
    H H13A 0.7610 0.2863 0.6161 0.058 Uiso calc R 1 . .
    H H13B 0.8631 0.2168 0.5850 0.058 Uiso calc R 1 . .
    C C14 0.8070(3) 0.19301(18) 0.68390(14) 0.0364(6) Uani d . 1 . .
    H H14A 0.8773 0.1466 0.6793 0.044 Uiso calc R 1 . .
    C C15 0.3730(4) 0.1352(2) 0.62165(15) 0.0414(7) Uani d . 1 . .
    H H15A 0.3083 0.1328 0.6609 0.050 Uiso calc R 1 . .
    H H15B 0.4020 0.0793 0.6102 0.050 Uiso calc R 1 . .
    C C16 0.2847(4) 0.1727(3) 0.56339(17) 0.0522(8) Uani d . 1 . .
    H H16A 0.1960 0.1402 0.5549 0.078 Uiso calc R 1 . .
    H H16B 0.3473 0.1735 0.5241 0.078 Uiso calc R 1 . .
    H H16C 0.2553 0.2280 0.5746 0.078 Uiso calc R 1 . .
    C C17 0.8803(4) 0.2564(3) 0.7303(2) 0.0556(9) Uani d . 1 . .
    H H17A 0.8119 0.3026 0.7362 0.067 Uiso calc R 1 . .
    H H17B 0.8971 0.2316 0.7739 0.067 Uiso calc R 1 . .
    C C18 1.0305(5) 0.2877(3) 0.7027(3) 0.0729(12) Uani d . 1 . .
    H H18A 1.0730 0.3272 0.7333 0.109 Uiso calc R 1 . .
    H H18B 1.0140 0.3135 0.6600 0.109 Uiso calc R 1 . .
    H H18C 1.0991 0.2423 0.6975 0.109 Uiso calc R 1 . .
    C C19 0.7298(3) 0.01375(18) 0.91399(14) 0.0338(6) Uani d . 1 . .
    H H19A 0.6911 0.0451 0.9523 0.041 Uiso calc R 1 . .
    C C20 0.6821(4) -0.07572(19) 0.92375(17) 0.0449(7) Uani d . 1 . .
    H H20A 0.7293 -0.1108 0.8903 0.054 Uiso calc R 1 . .
    H H20B 0.7111 -0.0951 0.9679 0.054 Uiso calc R 1 . .
    C C21 0.5106(4) -0.07681(19) 0.91604(16) 0.0428(7) Uani d . 1 . .
    H H21A 0.4637 -0.0499 0.9542 0.051 Uiso calc R 1 . .
    H H21B 0.4747 -0.1333 0.9143 0.051 Uiso calc R 1 . .
    C C22 0.4677(3) -0.03148(17) 0.85109(14) 0.0345(6) Uani d . 1 . .
    H H22A 0.4750 -0.0711 0.8141 0.041 Uiso calc R 1 . .
    C C23 0.3065(4) 0.0006(2) 0.85289(17) 0.0448(7) Uani d . 1 . .
    H H23A 0.3000 0.0436 0.8865 0.054 Uiso calc R 1 . .
    H H23B 0.2402 -0.0439 0.8668 0.054 Uiso calc R 1 . .
    C C24 0.2487(4) 0.0349(3) 0.7865(2) 0.0622(10) Uani d . 1 . .
    H H24A 0.1466 0.0540 0.7920 0.093 Uiso calc R 1 . .
    H H24B 0.2513 -0.0076 0.7530 0.093 Uiso calc R 1 . .
    H H24C 0.3118 0.0800 0.7727 0.093 Uiso calc R 1 . .
    C C25 0.9010(4) 0.0292(2) 0.91028(17) 0.0456(7) Uani d . 1 . .
    H H25A 0.9430 -0.0031 0.8738 0.055 Uiso calc R 1 . .
    H H25B 0.9186 0.0869 0.9003 0.055 Uiso calc R 1 . .
    C C26 0.9818(5) 0.0075(4) 0.9735(2) 0.0775(13) Uani d . 1 . .
    H H26A 1.0879 0.0184 0.9683 0.116 Uiso calc R 1 . .
    H H26B 0.9669 -0.0499 0.9832 0.116 Uiso calc R 1 . .
    H H26C 0.9425 0.0401 1.0097 0.116 Uiso calc R 1 . .
    B B1 0.5008(3) 0.0287(2) 0.09541(15) 0.0521(9) Uani d D 1 . .
    F F1 0.4824(5) 0.0657(3) 0.15617(16) 0.1419(18) Uani d D 1 A .
    F F2 0.4003(6) 0.0460(4) 0.0449(2) 0.0663(15) Uiso d PD 0.515(7) A 1
    F F3 0.6464(5) 0.0467(4) 0.0748(3) 0.0791(18) Uiso d PD 0.515(7) A 1
    F F4 0.4794(10) -0.0470(4) 0.1253(4) 0.125(3) Uiso d PD 0.515(7) A 1
    F F2' 0.3620(5) 0.0229(4) 0.0636(3) 0.0655(15) Uiso d PD 0.485(7) A 2
    F F3' 0.5818(10) 0.0895(5) 0.0629(4) 0.111(3) Uiso d PD 0.485(7) A 2
    F F4' 0.5614(7) -0.0489(3) 0.0851(3) 0.0781(19) Uiso d PD 0.485(7) A 2
loop_
    _atom_site_aniso_label
    _atom_site_aniso_U_11
    _atom_site_aniso_U_22
    _atom_site_aniso_U_33
    _atom_site_aniso_U_12
    _atom_site_aniso_U_13
    _atom_site_aniso_U_23
    Rh1 0.03754(10) 0.02407(10) 0.01948(9) 0.00346(8) -0.00143(7) -0.00007(7)
    P1 0.0289(3) 0.0278(3) 0.0213(3) 0.0005(2) 0.0010(2) 0.0001(2)
    P2 0.0317(3) 0.0240(3) 0.0246(3) 0.0016(3) -0.0005(2) 0.0006(2)
    C1 0.0641(19) 0.0273(13) 0.0336(13) 0.0106(14) -0.0043(12) 0.0059(11)
    C2 0.0526(17) 0.0443(17) 0.0324(13) 0.0261(15) 0.0063(13) 0.0056(12)
    C3 0.062(2) 0.076(3) 0.059(2) 0.030(2) 0.0252(19) 0.006(2)
    C4 0.107(4) 0.065(3) 0.044(2) 0.028(2) 0.037(2) 0.0032(18)
    C5 0.104(3) 0.0408(18) 0.0198(12) 0.0109(19) 0.0115(17) 0.0005(11)
    C6 0.111(3) 0.0291(16) 0.0265(14) 0.0103(18) -0.0235(17) -0.0037(12)
    C7 0.126(4) 0.0322(18) 0.0481(19) -0.002(2) -0.034(2) -0.0029(15)
    C8 0.124(4) 0.0303(17) 0.0455(18) 0.002(2) -0.015(2) 0.0045(14)
    C9 0.0405(15) 0.0334(14) 0.0260(12) 0.0011(11) 0.0036(10) -0.0019(11)
    C10 0.0411(15) 0.0310(14) 0.0299(13) 0.0040(11) 0.0038(11) -0.0001(11)
    C11 0.0391(14) 0.0326(13) 0.0210(10) 0.0000(11) -0.0007(9) 0.0014(10)
    C12 0.0479(17) 0.057(2) 0.0253(12) 0.0031(16) 0.0055(11) 0.0059(13)
    C13 0.0458(17) 0.061(2) 0.0386(16) -0.0046(15) 0.0080(13) 0.0160(15)
    C14 0.0327(13) 0.0392(15) 0.0371(14) 0.0000(10) 0.0009(11) 0.0051(12)
    C15 0.0480(17) 0.0448(17) 0.0314(14) -0.0022(14) -0.0072(12) 0.0045(12)
    C16 0.0573(19) 0.057(2) 0.0426(16) -0.0054(18) -0.0188(14) 0.0081(17)
    C17 0.0420(17) 0.063(2) 0.062(2) -0.0173(17) 0.0009(16) -0.0054(18)
    C18 0.047(2) 0.085(3) 0.087(3) -0.024(2) -0.0018(19) 0.002(2)
    C19 0.0390(15) 0.0329(15) 0.0294(13) 0.0031(11) -0.0023(11) 0.0043(11)
    C20 0.060(2) 0.0308(15) 0.0440(17) 0.0067(14) -0.0009(15) 0.0087(13)
    C21 0.0573(19) 0.0299(14) 0.0412(15) -0.0087(13) 0.0024(13) 0.0082(12)
    C22 0.0418(16) 0.0282(13) 0.0335(12) -0.0061(12) 0.0032(11) -0.0025(10)
    C23 0.0369(16) 0.0483(18) 0.0491(18) -0.0052(13) 0.0065(13) 0.0055(15)
    C24 0.0378(18) 0.083(3) 0.066(2) -0.0052(18) -0.0062(16) 0.014(2)
    C25 0.0435(17) 0.0484(19) 0.0450(17) 0.0009(13) -0.0045(13) 0.0088(14)
    C26 0.066(3) 0.106(4) 0.061(3) -0.001(2) -0.012(2) 0.010(2)
    B1 0.061(2) 0.045(2) 0.050(2) -0.0017(17) -0.0056(17) 0.0075(17)
    F1 0.118(3) 0.241(5) 0.0664(18) -0.026(3) 0.0212(19) -0.049(3)
_geom_special_details
;
All e.s.d.'s (except the e.s.d. in the dihedral angle between two l.s. planes)
are estimated using the full covariance matrix. The cell e.s.d.'s are taken
into account individually in the estimation of e.s.d.'s in distances, angles
and torsion angles; correlations between e.s.d.'s in cell parameters are only
used when they are defined by crystal symmetry. An approximate (isotropic)
treatment of cell e.s.d.'s is used for estimating e.s.d.'s involving l.s.
planes.
;
loop_
    _geom_bond_atom_site_label_1
    _geom_bond_atom_site_label_2
    _geom_bond_site_symmetry_2
    _geom_bond_distance
    _geom_bond_publ_flag
    Rh1 C2 . 2.209(3) ?
    Rh1 C6 . 2.211(3) ?
    Rh1 C1 . 2.251(3) ?
    Rh1 C5 . 2.262(3) ?
    Rh1 P2 . 2.2702(8) ?
    Rh1 P1 . 2.2754(8) ?
    P1 C9 . 1.839(3) ?
    P1 C11 . 1.850(3) ?
    P1 C14 . 1.869(3) ?
    P2 C10 . 1.839(3) ?
    P2 C19 . 1.840(3) ?
    P2 C22 . 1.877(3) ?
    C1 C2 . 1.366(5) ?
    C1 C8 . 1.514(5) ?
    C1 H1A . 0.9800 ?
    C2 C3 . 1.503(5) ?
    C2 H2A . 0.9800 ?
    C3 C4 . 1.531(6) ?
    C3 H3A . 0.9700 ?
    C3 H3B . 0.9700 ?
    C4 C5 . 1.511(6) ?
    C4 H4A . 0.9700 ?
    C4 H4B . 0.9700 ?
    C5 C6 . 1.363(7) ?
    C5 H5A . 0.9800 ?
    C6 C7 . 1.506(5) ?
    C6 H6A . 0.9800 ?
    C7 C8 . 1.516(5) ?
    C7 H7A . 0.9700 ?
    C7 H7B . 0.9700 ?
    C8 H8A . 0.9700 ?
    C8 H8B . 0.9700 ?
    C9 C10 . 1.525(4) ?
    C9 H9A . 0.9700 ?
    C9 H9B . 0.9700 ?
    C10 H10A . 0.9700 ?
    C10 H10B . 0.9700 ?
    C11 C15 . 1.526(4) ?
    C11 C12 . 1.531(4) ?
    C11 H11A . 0.9800 ?
    C12 C13 . 1.518(5) ?
    C12 H12A . 0.9700 ?
    C12 H12B . 0.9700 ?
    C13 C14 . 1.531(4) ?
    C13 H13A . 0.9700 ?
    C13 H13B . 0.9700 ?
    C14 C17 . 1.528(5) ?
    C14 H14A . 0.9800 ?
    C15 C16 . 1.526(4) ?
    C15 H15A . 0.9700 ?
    C15 H15B . 0.9700 ?
    C16 H16A . 0.9600 ?
    C16 H16B . 0.9600 ?
    C16 H16C . 0.9600 ?
    C17 C18 . 1.524(5) ?
    C17 H17A . 0.9700 ?
    C17 H17B . 0.9700 ?
    C18 H18A . 0.9600 ?
    C18 H18B . 0.9600 ?
    C18 H18C . 0.9600 ?
    C19 C20 . 1.523(4) ?
    C19 C25 . 1.536(5) ?
    C19 H19A . 0.9800 ?
    C20 C21 . 1.524(5) ?
    C20 H20A . 0.9700 ?
    C20 H20B . 0.9700 ?
    C21 C22 . 1.537(4) ?
    C21 H21A . 0.9700 ?
    C21 H21B . 0.9700 ?
    C22 C23 . 1.517(4) ?
    C22 H22A . 0.9800 ?
    C23 C24 . 1.524(5) ?
    C23 H23A . 0.9700 ?
    C23 H23B . 0.9700 ?
    C24 H24A . 0.9600 ?
    C24 H24B . 0.9600 ?
    C24 H24C . 0.9600 ?
    C25 C26 . 1.491(5) ?
    C25 H25A . 0.9700 ?
    C25 H25B . 0.9700 ?
    C26 H26A . 0.9600 ?
    C26 H26B . 0.9600 ?
    C26 H26C . 0.9600 ?
    B1 F1 . 1.362(3) ?
    B1 F2 . 1.372(4) ?
    B1 F4 . 1.377(4) ?
    B1 F3' . 1.381(4) ?
    B1 F3 . 1.382(4) ?
    B1 F4' . 1.383(4) ?
    B1 F2' . 1.384(4) ?
loop_
    _geom_angle_atom_site_label_1
    _geom_angle_atom_site_label_2
    _geom_angle_atom_site_label_3
    _geom_angle_site_symmetry_1
    _geom_angle_site_symmetry_3
    _geom_angle
    _geom_angle_publ_flag
    C2 Rh1 C6 . . 95.24(13) ?
    C2 Rh1 C1 . . 35.65(13) ?
    C6 Rh1 C1 . . 80.79(11) ?
    C2 Rh1 C5 . . 80.57(12) ?
    C6 Rh1 C5 . . 35.46(17) ?
    C1 Rh1 C5 . . 87.29(11) ?
    C2 Rh1 P2 . . 153.68(10) ?
    C6 Rh1 P2 . . 96.08(9) ?
    C1 Rh1 P2 . . 170.65(9) ?
    C5 Rh1 P2 . . 95.26(9) ?
    C2 Rh1 P1 . . 97.05(8) ?
    C6 Rh1 P1 . . 151.59(13) ?
    C1 Rh1 P1 . . 94.65(8) ?
    C5 Rh1 P1 . . 172.93(13) ?
    P2 Rh1 P1 . . 83.91(2) ?
    C9 P1 C11 . . 105.88(13) ?
    C9 P1 C14 . . 103.23(13) ?
    C11 P1 C14 . . 94.99(12) ?
    C9 P1 Rh1 . . 109.13(9) ?
    C11 P1 Rh1 . . 124.17(9) ?
    C14 P1 Rh1 . . 116.93(10) ?
    C10 P2 C19 . . 106.43(13) ?
    C10 P2 C22 . . 102.82(13) ?
    C19 P2 C22 . . 94.75(13) ?
    C10 P2 Rh1 . . 109.28(9) ?
    C19 P2 Rh1 . . 123.44(10) ?
    C22 P2 Rh1 . . 117.61(10) ?
    C2 C1 C8 . . 125.6(3) ?
    C2 C1 Rh1 . . 70.51(16) ?
    C8 C1 Rh1 . . 110.2(2) ?
    C2 C1 H1A . . 114.1 ?
    C8 C1 H1A . . 114.1 ?
    Rh1 C1 H1A . . 114.1 ?
    C1 C2 C3 . . 128.4(3) ?
    C1 C2 Rh1 . . 73.84(17) ?
    C3 C2 Rh1 . . 106.9(2) ?
    C1 C2 H2A . . 113.2 ?
    C3 C2 H2A . . 113.2 ?
    Rh1 C2 H2A . . 113.2 ?
    C2 C3 C4 . . 113.2(4) ?
    C2 C3 H3A . . 108.9 ?
    C4 C3 H3A . . 108.9 ?
    C2 C3 H3B . . 108.9 ?
    C4 C3 H3B . . 108.9 ?
    H3A C3 H3B . . 107.7 ?
    C5 C4 C3 . . 114.2(3) ?
    C5 C4 H4A . . 108.7 ?
    C3 C4 H4A . . 108.7 ?
    C5 C4 H4B . . 108.7 ?
    C3 C4 H4B . . 108.7 ?
    H4A C4 H4B . . 107.6 ?
    C6 C5 C4 . . 125.2(4) ?
    C6 C5 Rh1 . . 70.2(2) ?
    C4 C5 Rh1 . . 109.5(2) ?
    C6 C5 H5A . . 114.4 ?
    C4 C5 H5A . . 114.4 ?
    Rh1 C5 H5A . . 114.4 ?
    C5 C6 C7 . . 127.3(4) ?
    C5 C6 Rh1 . . 74.32(19) ?
    C7 C6 Rh1 . . 105.8(2) ?
    C5 C6 H6A . . 113.7 ?
    C7 C6 H6A . . 113.7 ?
    Rh1 C6 H6A . . 113.7 ?
    C6 C7 C8 . . 115.2(4) ?
    C6 C7 H7A . . 108.5 ?
    C8 C7 H7A . . 108.5 ?
    C6 C7 H7B . . 108.5 ?
    C8 C7 H7B . . 108.5 ?
    H7A C7 H7B . . 107.5 ?
    C1 C8 C7 . . 113.3(3) ?
    C1 C8 H8A . . 108.9 ?
    C7 C8 H8A . . 108.9 ?
    C1 C8 H8B . . 108.9 ?
    C7 C8 H8B . . 108.9 ?
    H8A C8 H8B . . 107.7 ?
    C10 C9 P1 . . 107.57(19) ?
    C10 C9 H9A . . 110.2 ?
    P1 C9 H9A . . 110.2 ?
    C10 C9 H9B . . 110.2 ?
    P1 C9 H9B . . 110.2 ?
    H9A C9 H9B . . 108.5 ?
    C9 C10 P2 . . 107.82(19) ?
    C9 C10 H10A . . 110.1 ?
    P2 C10 H10A . . 110.1 ?
    C9 C10 H10B . . 110.1 ?
    P2 C10 H10B . . 110.1 ?
    H10A C10 H10B . . 108.5 ?
    C15 C11 C12 . . 115.7(2) ?
    C15 C11 P1 . . 115.8(2) ?
    C12 C11 P1 . . 102.44(19) ?
    C15 C11 H11A . . 107.5 ?
    C12 C11 H11A . . 107.5 ?
    P1 C11 H11A . . 107.5 ?
    C13 C12 C11 . . 107.6(2) ?
    C13 C12 H12A . . 110.2 ?
    C11 C12 H12A . . 110.2 ?
    C13 C12 H12B . . 110.2 ?
    C11 C12 H12B . . 110.2 ?
    H12A C12 H12B . . 108.5 ?
    C12 C13 C14 . . 110.1(3) ?
    C12 C13 H13A . . 109.6 ?
    C14 C13 H13A . . 109.6 ?
    C12 C13 H13B . . 109.6 ?
    C14 C13 H13B . . 109.6 ?
    H13A C13 H13B . . 108.2 ?
    C17 C14 C13 . . 112.7(3) ?
    C17 C14 P1 . . 115.5(2) ?
    C13 C14 P1 . . 105.2(2) ?
    C17 C14 H14A . . 107.7 ?
    C13 C14 H14A . . 107.7 ?
    P1 C14 H14A . . 107.7 ?
    C11 C15 C16 . . 112.0(3) ?
    C11 C15 H15A . . 109.2 ?
    C16 C15 H15A . . 109.2 ?
    C11 C15 H15B . . 109.2 ?
    C16 C15 H15B . . 109.2 ?
    H15A C15 H15B . . 107.9 ?
    C15 C16 H16A . . 109.5 ?
    C15 C16 H16B . . 109.5 ?
    H16A C16 H16B . . 109.5 ?
    C15 C16 H16C . . 109.5 ?
    H16A C16 H16C . . 109.5 ?
    H16B C16 H16C . . 109.5 ?
    C18 C17 C14 . . 112.0(3) ?
    C18 C17 H17A . . 109.2 ?
    C14 C17 H17A . . 109.2 ?
    C18 C17 H17B . . 109.2 ?
    C14 C17 H17B . . 109.2 ?
    H17A C17 H17B . . 107.9 ?
    C17 C18 H18A . . 109.5 ?
    C17 C18 H18B . . 109.5 ?
    H18A C18 H18B . . 109.5 ?
    C17 C18 H18C . . 109.5 ?
    H18A C18 H18C . . 109.5 ?
    H18B C18 H18C . . 109.5 ?
    C20 C19 C25 . . 115.7(3) ?
    C20 C19 P2 . . 103.7(2) ?
    C25 C19 P2 . . 115.0(2) ?
    C20 C19 H19A . . 107.3 ?
    C25 C19 H19A . . 107.3 ?
    P2 C19 H19A . . 107.3 ?
    C21 C20 C19 . . 105.9(3) ?
    C21 C20 H20A . . 110.6 ?
    C19 C20 H20A . . 110.6 ?
    C21 C20 H20B . . 110.6 ?
    C19 C20 H20B . . 110.6 ?
    H20A C20 H20B . . 108.7 ?
    C20 C21 C22 . . 109.0(3) ?
    C20 C21 H21A . . 109.9 ?
    C22 C21 H21A . . 109.9 ?
    C20 C21 H21B . . 109.9 ?
    C22 C21 H21B . . 109.9 ?
    H21A C21 H21B . . 108.3 ?
    C23 C22 C21 . . 112.1(3) ?
    C23 C22 P2 . . 117.0(2) ?
    C21 C22 P2 . . 104.2(2) ?
    C23 C22 H22A . . 107.7 ?
    C21 C22 H22A . . 107.7 ?
    P2 C22 H22A . . 107.7 ?
    C22 C23 C24 . . 114.8(3) ?
    C22 C23 H23A . . 108.6 ?
    C24 C23 H23A . . 108.6 ?
    C22 C23 H23B . . 108.6 ?
    C24 C23 H23B . . 108.6 ?
    H23A C23 H23B . . 107.5 ?
    C23 C24 H24A . . 109.5 ?
    C23 C24 H24B . . 109.5 ?
    H24A C24 H24B . . 109.5 ?
    C23 C24 H24C . . 109.5 ?
    H24A C24 H24C . . 109.5 ?
    H24B C24 H24C . . 109.5 ?
    C26 C25 C19 . . 113.1(3) ?
    C26 C25 H25A . . 109.0 ?
    C19 C25 H25A . . 109.0 ?
    C26 C25 H25B . . 109.0 ?
    C19 C25 H25B . . 109.0 ?
    H25A C25 H25B . . 107.8 ?
    C25 C26 H26A . . 109.5 ?
    C25 C26 H26B . . 109.5 ?
    H26A C26 H26B . . 109.5 ?
    C25 C26 H26C . . 109.5 ?
    H26A C26 H26C . . 109.5 ?
    H26B C26 H26C . . 109.5 ?
    F1 B1 F2 . . 119.1(4) ?
    F1 B1 F4 . . 89.5(5) ?
    F2 B1 F4 . . 114.3(5) ?
    F1 B1 F3' . . 99.5(4) ?
    F2 B1 F3' . . 81.1(5) ?
    F4 B1 F3' . . 155.6(6) ?
    F1 B1 F3 . . 106.4(4) ?
    F2 B1 F3 . . 109.9(4) ?
    F4 B1 F3 . . 116.4(5) ?
    F1 B1 F4' . . 125.4(4) ?
    F2 B1 F4' . . 109.1(4) ?
    F4 B1 F4' . . 46.1(4) ?
    F3' B1 F4' . . 112.3(5) ?
    F3 B1 F4' . . 77.7(4) ?
    F1 B1 F2' . . 109.4(4) ?
    F4 B1 F2' . . 90.9(5) ?
    F3' B1 F2' . . 107.0(5) ?
    F3 B1 F2' . . 134.7(4) ?
    F4' B1 F2' . . 102.3(4) ?
data_global
_journal_date_recd_electronic     2010-07-26
_journal_date_accepted     2010-10-04
_journal_name_full     'Acta Crystallographica, Section E'
_journal_year     2010
_journal_volume     66
_journal_issue     11
_journal_page_first     m1370
_journal_page_last     m1370
_journal_paper_category     QM
_journal_coeditor_code     SI2281
_publ_contact_author_name     'Dr. H.-J. Drexler'
_publ_contact_author_address
;
 Leibniz-Institut f\"ur Katalyse e. V.
 an der Universit\"at Rostock
 Albert-Einstein-Str.29a
 18059 Rostock
 Germany
;
_publ_contact_author_email     hans-joachim.drexler@catalysis.de
_publ_contact_author_fax     '0381 1281 51148'
_publ_contact_author_phone     '0381 1281 148'
_publ_section_title
;\
(+)-{1,2-Bis[(2<i>R</i>,5<i>R</i>)-2,5-diethylphospholan-1-yl]ethane-\
<i>\k</i>^2^<i>P,P'</i>}(<i>\h</i>^4^-cycloocta-1,5-diene)rhodium(I)
tetrafluoridoborate
;
loop_
    _publ_author_name
    _publ_author_address
    'Schulz, Stefan'
;
Leibniz-Institut f\"ur Katalyse e. V. an der Universit\"at Rostock
Albert-Einstein-Str. 29a
18059 Rostock
Germany
;
    'Fischer, Christian'
;
Leibniz-Institut f\"ur Katalyse e. V. an der Universit\"at Rostock
Albert-Einstein-Str. 29a
18059 Rostock
Germany
;
    'Drexler, Hans-Joachim'
;
Leibniz-Institut f\"ur Katalyse e. V. an der Universit\"at Rostock
Albert-Einstein-Str. 29a
18059 Rostock
Germany
;
    'Heller, Detlef'
;
Leibniz-Institut f\"ur Katalyse e. V. an der Universit\"at Rostock
Albert-Einstein-Str. 29a
18059 Rostock
Germany
;
