# Supplementary material for: (+)-{1,2-Bis[(2R,5R)-2,5-diethyl­phospho­lan-1-yl]ethane-κ 2 P,P′}(η 4-cyclo­octa-1,5-diene)rhodium(I) tetra­fluoridoborate
Source: Acta Crystallogr Sect E Struct Rep Online. 2010 Oct 9;66(Pt 11):m1370. doi: 10.1107/S1600536810039577 (PMC3008980; doi:10.1107/S1600536810039577)
Supplement: Supplementary file 2 [file e-66-m1370-Isup2.hkl]

# 
# h,k,l, Fc-squared, Fo-squared, sigma(Fo-squared) and status flag 
# 
data_I
_shelx_title ' ks1023a in P2(1)2(1)2(1)' 
_shelx_refln_list_code          4 
_shelx_F_calc_maximum      261.60 
_exptl_crystal_F_000      1280.00 
_reflns_d_resolution_high  0.7888 
 
loop_ 
 _symmetry_equiv_pos_as_xyz 
 'x, y, z' 
 '-x+1/2, -y, z+1/2' 
 '-x, y+1/2, -z+1/2' 
 'x+1/2, -y+1/2, -z' 
 
_cell_length_a     8.8374 
_cell_length_b    16.2177 
_cell_length_c    19.9460 
_cell_angle_alpha  90.000 
_cell_angle_beta   90.000 
_cell_angle_gamma  90.000 
 
_shelx_F_squared_multiplier     1.000 
 
loop_ 
 _refln_index_h 
 _refln_index_k 
 _refln_index_l 
 _refln_F_squared_calc 
 _refln_F_squared_meas 
 _refln_F_squared_sigma 
 _refln_observed_status 
   2   0   0    22623.74    23675.68    292.36 o 
   4   0   0        0.24       28.93     22.34 o 
   6   0   0      494.14      488.04     23.99 o 
   8   0   0      178.53      181.99     18.42 o 
  10   0   0      477.79      495.95     30.24 o 
   1   1   0    13500.14    15557.63     73.85 o 
   2   1   0    10979.24    10686.70     50.86 o 
   3   1   0     8572.63     9353.09     40.20 o 
   4   1   0    20908.63    20776.30    130.01 o 
   5   1   0       35.77       23.85     14.33 o 
   6   1   0     1188.56     1063.24     17.01 o 
   7   1   0       51.77       73.98     14.31 o 
   8   1   0     1393.11     1374.13     17.41 o 
   9   1   0      218.50      207.80     15.79 o 
  10   1   0       43.63       56.17     19.73 o 
  11   1   0       41.85       60.44     19.45 o 
   0   2   0      971.46     1432.84     74.14 o 
   1   2   0    36695.23    35358.86    336.04 o 
   3   2   0       19.07       22.94     13.72 o 
   4   2   0        0.81       17.90     13.79 o 
   5   2   0     2704.16     2357.77     19.14 o 
   6   2   0      477.86      502.34     15.16 o 
   7   2   0        5.46       10.98     13.62 o 
   8   2   0     1428.39     1588.74     25.50 o 
   9   2   0       80.86       95.52     16.63 o 
  10   2   0      331.81      357.49     21.27 o 
  11   2   0      829.92      778.34     32.35 o 
   1   3   0     1298.22     1341.57     19.35 o 
   2   3   0     1617.17     1433.93     17.33 o 
   3   3   0    12069.56    12250.46     71.49 o 
   4   3   0     2176.16     2784.29     35.33 o 
   5   3   0     5573.96     6166.74     67.73 o 
   6   3   0     1807.76     1980.73     25.93 o 
   7   3   0     1919.96     2052.13     19.59 o 
   8   3   0      164.77      196.60     15.31 o 
   9   3   0       67.37      103.78     16.02 o 
  10   3   0      305.29      264.37     23.92 o 
  11   3   0       22.41       31.06     19.21 o 
   0   4   0    28298.36    26160.82    531.81 o 
   1   4   0    25270.23    25979.20    352.14 o 
   2   4   0     4387.41     5826.23     28.13 o 
   3   4   0    16248.77    16719.76     46.84 o 
   4   4   0      992.13      676.56     14.26 o 
   5   4   0       49.96       58.73     13.90 o 
   6   4   0        2.61       12.49     13.48 o 
   7   4   0     1701.44     1671.45     27.31 o 
   8   4   0      168.00      193.57     16.16 o 
   9   4   0     1659.13     1664.38     26.20 o 
  10   4   0       28.71       41.97     21.53 o 
   1   5   0     5569.41     6175.82     36.58 o 
   2   5   0     7578.01     7654.85     66.63 o 
   3   5   0     8823.71     9006.78     29.03 o 
   4   5   0     5056.20     4766.77     25.97 o 
   5   5   0     4786.50     4622.71     50.49 o 
   6   5   0     1394.27     1449.43     16.06 o 
   7   5   0      389.80      387.58     13.06 o 
   8   5   0       53.43       60.07     14.47 o 
   9   5   0       77.86       85.97     16.24 o 
  10   5   0        2.79        4.68     17.22 o 
   0   6   0    33496.66    34491.63    792.62 o 
   1   6   0     7813.61     7913.07     73.99 o 
   2   6   0     5354.12     4607.03     40.73 o 
   3   6   0      475.28      454.76     13.21 o 
   4   6   0      551.36      435.59     14.08 o 
   5   6   0      260.13      263.87     13.34 o 
   6   6   0      375.19      428.35     13.42 o 
   7   6   0        2.56       13.49     14.05 o 
   8   6   0      678.11      594.79     15.08 o 
   9   6   0      202.02      279.39     17.39 o 
  10   6   0      472.72      479.04     22.99 o 
   1   7   0     2091.60     2067.95     28.12 o 
   2   7   0    18313.88    19557.66    250.68 o 
   3   7   0      266.96      255.56     12.66 o 
   4   7   0     5984.36     6323.26     58.61 o 
   5   7   0       21.85       43.31     13.00 o 
   6   7   0     1194.46     1359.14     19.96 o 
   7   7   0      154.66      180.36     14.18 o 
   8   7   0     1161.67     1204.43     20.11 o 
   9   7   0       62.22       61.19     17.35 o 
  10   7   0      351.63      381.41     32.91 o 
   0   8   0    24536.29    23489.01    668.71 o 
   1   8   0     5794.91     5488.27     77.68 o 
   2   8   0    14168.55    13909.20    112.88 o 
   3   8   0     3436.46     3444.26     59.76 o 
   4   8   0      338.46      438.33     13.32 o 
   5   8   0      142.45      110.02     13.57 o 
   6   8   0        5.05        6.03     13.54 o 
   7   8   0       81.68       81.43     13.74 o 
   8   8   0     1038.86     1041.10     17.11 o 
   9   8   0      156.64      174.45     17.90 o 
  10   8   0      482.57      501.49     30.48 o 
   1   9   0      717.35      640.32     15.53 o 
   2   9   0      325.33      438.07     14.08 o 
   3   9   0     8343.45     7950.67     98.19 o 
   4   9   0     3141.71     2796.35     23.01 o 
   5   9   0       39.03       45.72     14.19 o 
   6   9   0     1271.50     1120.54     24.08 o 
   7   9   0      372.64      342.21     15.80 o 
   8   9   0      215.50      200.12     16.12 o 
   9   9   0      141.01      128.50     24.30 o 
  10   9   0      134.64      115.97     21.64 o 
   0  10   0      786.98      657.46     39.01 o 
   1  10   0     6099.45     6411.41    133.00 o 
   2  10   0      109.96       71.89     13.72 o 
   3  10   0     2998.78     2888.09     29.79 o 
   4  10   0     4883.55     4559.73     57.50 o 
   5  10   0      101.71      167.43     13.80 o 
   6  10   0        6.62        6.66     14.79 o 
   7  10   0     1521.30     1608.31     29.52 o 
   8  10   0     1766.74     1856.55     35.17 o 
   9  10   0      783.01      729.92     24.46 o 
   1  11   0       38.63       17.47     13.85 o 
   2  11   0      455.61      490.06     15.04 o 
   3  11   0     1310.86     1380.97     22.30 o 
   4  11   0      341.08      316.36     14.94 o 
   5  11   0     7302.34     6813.54     92.33 o 
   6  11   0      165.57      226.72     16.01 o 
   7  11   0     2410.83     2431.63     40.41 o 
   8  11   0        0.92       -5.21     19.20 o 
   9  11   0        0.80        3.26     20.16 o 
   0  12   0      386.58      449.91     24.61 o 
   1  12   0     2138.24     2059.59     43.50 o 
   2  12   0      250.08      222.62     14.75 o 
   3  12   0     2264.84     2306.85     49.91 o 
   4  12   0     1258.05     1083.18     21.24 o 
   5  12   0      461.61      500.78     15.94 o 
   6  12   0       21.48       24.25     16.77 o 
   7  12   0     1252.26     1250.57     19.75 o 
   8  12   0      649.76      592.49     22.73 o 
   9  12   0      623.95      582.57     27.50 o 
   1  13   0       16.01       20.89     15.96 o 
   2  13   0      356.77      389.55     15.77 o 
   3  13   0      786.89      748.46     16.97 o 
   4  13   0     2471.60     2447.58     34.55 o 
   5  13   0      114.15      177.19     15.78 o 
   6  13   0     2914.24     2868.71     26.85 o 
   7  13   0      272.70      286.92     19.00 o 
   8  13   0      223.82      216.81     20.61 o 
   0  14   0     5104.82     5104.70    369.48 o 
   1  14   0      109.75       79.89     16.97 o 
   2  14   0     3149.56     3282.39     93.23 o 
   3  14   0        0.34        5.72     15.46 o 
   4  14   0      211.38      220.17     16.07 o 
   5  14   0       99.69       99.56     16.24 o 
   6  14   0      130.68      161.72     18.30 o 
   7  14   0       22.20       30.45     18.74 o 
   8  14   0      511.37      469.10     23.43 o 
   1  15   0      311.95      280.04     18.67 o 
   2  15   0     1646.47     1653.59     45.30 o 
   3  15   0     1121.05     1063.91     31.90 o 
   4  15   0     1827.37     1829.19     51.78 o 
   5  15   0       37.38       49.96     17.89 o 
   6  15   0      805.29      794.93     20.97 o 
   7  15   0        4.61        6.98     19.93 o 
   0  16   0      997.97      981.08     68.38 o 
   1  16   0     2471.04     2407.91    119.18 o 
   2  16   0      443.61      546.25     32.83 o 
   3  16   0      144.78      159.90     17.61 o 
   4  16   0      515.56      546.98     18.29 o 
   5  16   0       33.47       52.79     18.97 o 
   6  16   0        9.28       19.38     22.91 o 
   1  17   0      133.95      156.47     19.64 o 
   2  17   0      157.52      156.68     20.07 o 
   3  17   0      819.39      889.89     25.05 o 
   4  17   0      194.98      212.43     18.65 o 
   5  17   0     1911.38     1842.82     58.78 o 
   6  17   0      586.44      514.72     28.92 o 
   0  18   0       26.83        6.60     28.27 o 
   1  18   0      411.55      381.71     20.52 o 
   2  18   0       29.72       20.95     19.87 o 
   3  18   0     1341.68     1317.92     44.50 o 
   4  18   0        0.97       -2.82     18.71 o 
   5  18   0       84.60       73.70     23.56 o 
   1  19   0        0.52        4.32     21.94 o 
   2  19   0       14.33       34.49     22.34 o 
   3  19   0      128.68      130.38     21.17 o 
   4  19   0      354.16      315.55     24.19 o 
   0  20   0      481.32      430.76     33.20 o 
   1  20   0      286.94      316.27     23.60 o 
   2  20   0      845.88      753.29     32.39 o 
   1   0   1    68436.66    64441.73    746.26 o 
   2   0   1     3903.79     3992.85     33.39 o 
   3   0   1      554.41      583.26     17.51 o 
   4   0   1       20.56       15.07     13.75 o 
   5   0   1      988.85      882.19     17.10 o 
   6   0   1      855.13      663.64     16.77 o 
   7   0   1      208.20      240.69     14.17 o 
   8   0   1        7.23       16.19     14.49 o 
   9   0   1      135.24      119.98     14.28 o 
  10   0   1        0.03       11.70     18.35 o 
  11   0   1     1075.61      945.84     55.76 o 
 -11   1   1       35.06       17.30     29.98 o 
 -10   1   1      479.84      500.98     17.81 o 
  -9   1   1      163.94      172.33     18.64 o 
  -8   1   1      484.67      543.30     15.79 o 
  -7   1   1      638.36      633.28     15.68 o 
  -6   1   1      614.77      641.10     15.38 o 
  -5   1   1     2869.50     3125.00     24.90 o 
  -4   1   1      779.74      758.53     16.15 o 
  -3   1   1    20853.49    21225.25    102.02 o 
  -2   1   1    11251.47    12451.69     47.46 o 
  -1   1   1    19948.61    23019.49    104.71 o 
   0   1   1     6360.50     8457.57     66.36 o 
   1   1   1    19747.29    22803.09     98.26 o 
   2   1   1    11230.07    12429.18     60.13 o 
   3   1   1    20916.04    21289.50    152.88 o 
   4   1   1      715.94      685.34     17.93 o 
   5   1   1     2715.06     2961.93     22.87 o 
   6   1   1      550.52      570.85     16.44 o 
   7   1   1      646.69      626.66     16.96 o 
   8   1   1      468.43      510.92     14.83 o 
   9   1   1      156.35      161.90     14.01 o 
  10   1   1      509.31      515.61     19.61 o 
  11   1   1       27.01       30.33     23.00 o 
 -11   2   1       41.96       47.26     40.39 o 
 -10   2   1      415.76      428.22     28.95 o 
  -9   2   1      706.95      718.63     17.75 o 
  -8   2   1       45.34       63.19     15.60 o 
  -7   2   1      260.35      232.32     14.94 o 
  -6   2   1     1895.22     1942.32     18.41 o 
  -5   2   1     1103.28     1167.18     15.98 o 
  -4   2   1     3326.91     3530.12     35.28 o 
  -3   2   1     9302.38     9115.56     56.09 o 
  -2   2   1     1834.44     1869.64     20.25 o 
  -1   2   1    13951.00    15438.31    111.19 o 
   0   2   1    29334.88    31958.08    255.23 o 
   1   2   1    13785.29    14923.50    115.55 o 
   2   2   1     1629.41     1689.70     19.64 o 
   3   2   1     9079.93     8894.97     74.04 o 
   4   2   1     3166.36     3340.75     24.59 o 
   5   2   1     1166.13     1213.54     18.25 o 
   6   2   1     1897.76     1962.94     17.41 o 
   7   2   1      277.95      243.03     13.77 o 
   8   2   1       55.14       71.87     14.99 o 
   9   2   1      712.58      708.54     16.08 o 
  10   2   1      401.75      409.49     18.48 o 
  11   2   1       45.14       53.33     21.74 o 
 -11   3   1       76.59      105.48     24.49 o 
 -10   3   1       33.67       49.27     21.61 o 
  -9   3   1      852.66      877.95     17.52 o 
  -8   3   1      696.30      629.21     17.00 o 
  -7   3   1     1378.34     1342.88     22.92 o 
  -6   3   1     1633.54     1511.44     17.63 o 
  -5   3   1      592.38      544.84     14.59 o 
  -4   3   1    11112.70    10905.31    141.01 o 
  -3   3   1     6631.73     7137.85     32.92 o 
  -2   3   1     4292.69     4502.43     27.39 o 
   0   3   1      201.54      153.62     15.57 o 
   2   3   1     4254.26     4388.39     25.11 o 
   3   3   1     6430.37     6840.71     37.55 o 
   4   3   1    11277.94    10970.82     72.11 o 
   5   3   1      618.18      566.41     14.66 o 
   6   3   1     1712.14     1601.57     21.46 o 
   7   3   1     1386.21     1366.97     17.65 o 
   8   3   1      672.86      619.20     15.61 o 
   9   3   1      873.27      896.38     16.41 o 
  10   3   1       34.14       19.42     19.70 o 
  11   3   1       86.82       96.04     30.07 o 
 -10   4   1      416.42      423.83     26.36 o 
  -9   4   1       51.97       54.11     15.48 o 
  -8   4   1     2092.62     2062.16     40.32 o 
  -7   4   1      569.99      634.72     14.29 o 
  -6   4   1      356.03      400.58     13.02 o 
  -5   4   1     2539.24     2656.20     24.21 o 
  -4   4   1     1644.42     1722.22     16.79 o 
  -3   4   1      271.87      209.94     12.74 o 
  -2   4   1    15018.85    15009.72     83.42 o 
  -1   4   1     5332.31     5404.25     52.79 o 
   0   4   1    16560.19    17825.93     67.56 o 
   1   4   1     5425.80     5506.16     37.41 o 
   2   4   1    15442.50    15356.96     97.97 o 
   3   4   1      330.20      267.77     11.68 o 
   4   4   1     1649.34     1699.26     18.15 o 
   5   4   1     2436.90     2518.75     30.23 o 
   6   4   1      318.03      339.14     14.24 o 
   7   4   1      608.17      684.90     16.44 o 
   8   4   1     2058.27     1990.60     19.61 o 
   9   4   1       45.93       69.05     15.93 o 
  10   4   1      430.77      377.20     31.41 o 
 -10   5   1      144.68      126.02     28.20 o 
  -9   5   1      190.67      192.77     17.24 o 
  -8   5   1     1064.32     1050.12     16.27 o 
  -7   5   1     1235.53     1239.16     17.00 o 
  -6   5   1      433.43      552.06     14.15 o 
  -5   5   1     3027.50     3104.84     32.23 o 
  -4   5   1     7967.25     8027.34     57.35 o 
  -3   5   1     1469.98     1562.29     16.93 o 
  -2   5   1     7984.97     8550.86     39.46 o 
  -1   5   1     1015.54     1264.35     18.25 o 
   0   5   1     3142.96     2664.01     24.14 o 
   1   5   1      920.03     1164.67     16.73 o 
   2   5   1     7848.36     8388.36     75.62 o 
   3   5   1     1435.81     1512.83     16.12 o 
   4   5   1     7646.62     7645.59     57.29 o 
   5   5   1     2995.70     3033.82     27.55 o 
   6   5   1      426.42      547.81     14.38 o 
   7   5   1     1206.84     1221.58     25.33 o 
   8   5   1     1123.51     1142.37     21.60 o 
   9   5   1      191.10      205.53     15.76 o 
  10   5   1      134.56      137.28     19.10 o 
 -10   6   1      174.51      149.83     29.30 o 
  -9   6   1      286.44      305.04     16.76 o 
  -8   6   1      305.23      324.96     14.50 o 
  -7   6   1      920.22      953.30     16.03 o 
  -6   6   1     1633.03     1684.90     24.59 o 
  -5   6   1      245.50      181.89     13.22 o 
  -4   6   1      492.47      509.38     13.98 o 
  -3   6   1     2167.05     2284.42     23.68 o 
  -2   6   1      134.59       97.05     12.38 o 
  -1   6   1    23459.04    23749.01    310.91 o 
   0   6   1     5534.41     5727.21     58.01 o 
   1   6   1    23529.52    23889.04    297.82 o 
   2   6   1       93.58       61.61     11.33 o 
   3   6   1     2136.48     2231.17     17.57 o 
   4   6   1      501.85      520.08     12.92 o 
   5   6   1      239.61      175.31     13.14 o 
   6   6   1     1662.14     1668.19     20.94 o 
   7   6   1      872.83      904.27     18.31 o 
   8   6   1      321.25      331.88     14.64 o 
   9   6   1      294.84      306.44     15.57 o 
  10   6   1      178.06      183.98     35.00 o 
 -10   7   1      155.72      156.74     29.44 o 
  -9   7   1      304.06      317.35     15.82 o 
  -8   7   1       46.21       45.52     14.80 o 
  -7   7   1     1058.09     1034.14     17.03 o 
  -6   7   1      221.77      218.21     12.90 o 
  -5   7   1     2776.59     2576.68     32.27 o 
  -4   7   1      110.99      133.13     13.52 o 
  -3   7   1    13550.90    13218.97    169.00 o 
  -2   7   1     1309.64      996.00     15.83 o 
  -1   7   1    13211.19    14105.78    168.52 o 
   0   7   1     6630.47     5765.47     72.59 o 
   1   7   1    13442.02    14149.63    149.53 o 
   2   7   1     1379.75     1081.30     14.81 o 
   3   7   1    13617.62    13301.17     97.84 o 
   4   7   1      116.96      137.59     12.15 o 
   5   7   1     2713.16     2469.71     29.21 o 
   6   7   1      233.18      215.15     13.63 o 
   7   7   1     1077.38     1064.90     24.14 o 
   8   7   1       41.66       59.25     14.78 o 
   9   7   1      307.17      323.43     17.94 o 
  10   7   1      167.02      160.04     22.66 o 
 -10   8   1       98.00       97.24     23.19 o 
  -9   8   1      649.89      720.39     22.62 o 
  -8   8   1      383.53      405.36     15.50 o 
  -7   8   1      373.09      380.42     14.48 o 
  -6   8   1      767.89      793.07     16.42 o 
  -5   8   1      658.93      752.05     15.46 o 
  -4   8   1     1230.76     1259.06     16.78 o 
  -3   8   1     2712.48     2721.08     35.30 o 
  -2   8   1     2459.72     2647.35     36.33 o 
  -1   8   1    10182.73    10594.20    148.78 o 
   0   8   1    17222.44    18119.83    322.27 o 
   1   8   1    10289.55    10647.95    126.23 o 
   2   8   1     2337.38     2516.94     25.46 o 
   3   8   1     2617.52     2692.53     38.43 o 
   4   8   1     1099.41     1145.55     14.93 o 
   5   8   1      667.66      749.80     15.17 o 
   6   8   1      753.10      764.63     15.75 o 
   7   8   1      330.18      343.93     14.36 o 
   8   8   1      413.39      441.62     16.15 o 
   9   8   1      640.15      713.46     24.68 o 
  10   8   1       94.20       93.23     20.28 o 
 -10   9   1      178.31      196.63     22.07 o 
  -9   9   1      134.63      140.08     19.66 o 
  -8   9   1      578.73      585.52     16.58 o 
  -7   9   1     1513.78     1578.93     22.76 o 
  -6   9   1      365.54      356.48     15.45 o 
  -5   9   1     2895.82     3123.63     37.21 o 
  -4   9   1     3019.03     2964.47     32.35 o 
  -3   9   1      680.33      761.35     14.78 o 
  -2   9   1     5859.07     5884.96     90.69 o 
  -1   9   1     2844.19     2827.98     50.97 o 
   0   9   1       62.79       46.77     14.16 o 
   1   9   1     2736.59     2706.32     53.70 o 
   2   9   1     5877.89     5916.63     74.31 o 
   3   9   1      567.08      631.11     13.25 o 
   4   9   1     2999.20     2881.43     19.66 o 
   5   9   1     2943.44     3153.17     25.19 o 
   6   9   1      331.29      314.25     15.38 o 
   7   9   1     1461.16     1521.82     30.69 o 
   8   9   1      573.95      594.65     17.15 o 
   9   9   1      142.75      162.40     18.18 o 
  10   9   1      183.08      209.59     22.88 o 
  -9  10   1      297.32      299.52     17.97 o 
  -8  10   1      981.08     1007.66     18.18 o 
  -7  10   1     1081.51     1087.79     19.16 o 
  -6  10   1      335.77      287.99     15.15 o 
  -5  10   1     1593.20     1412.52     16.82 o 
  -4  10   1      244.02      250.36     14.89 o 
  -3  10   1     1997.96     2043.57     32.81 o 
  -2  10   1     5420.87     5357.09    106.83 o 
  -1  10   1       40.39       52.67     14.24 o 
   0  10   1     5001.63     4430.88     78.00 o 
   1  10   1       34.63       48.11     14.20 o 
   2  10   1     5487.36     5439.25     77.33 o 
   3  10   1     1886.59     1917.11     24.02 o 
   4  10   1      256.47      268.91     13.85 o 
   5  10   1     1511.38     1338.72     15.95 o 
   6  10   1      352.24      294.46     15.81 o 
   7  10   1     1122.43     1133.61     19.64 o 
   8  10   1      967.16      996.69     20.16 o 
   9  10   1      308.24      302.98     17.52 o 
  -9  11   1      351.69      364.99     21.05 o 
  -8  11   1      328.30      335.48     16.81 o 
  -7  11   1      506.29      526.37     17.04 o 
  -6  11   1     4846.41     4942.46     67.49 o 
  -5  11   1        3.99        3.73     16.91 o 
  -4  11   1     4361.21     4350.10     61.68 o 
  -3  11   1     1257.83     1119.31     18.21 o 
  -2  11   1        9.97       13.21     13.40 o 
  -1  11   1      161.60      161.53     14.76 o 
   0  11   1      633.67      738.33     18.62 o 
   1  11   1      172.51      176.28     14.25 o 
   2  11   1        9.68       20.99     13.67 o 
   3  11   1     1198.44     1068.91     15.41 o 
   4  11   1     4389.22     4422.47     66.05 o 
   5  11   1        5.69       11.77     14.23 o 
   6  11   1     4839.16     4851.49     80.25 o 
   7  11   1      474.72      481.64     16.45 o 
   8  11   1      339.46      333.09     18.29 o 
   9  11   1      357.39      363.48     22.55 o 
  -9  12   1      271.39      228.73     27.45 o 
  -8  12   1     1155.98     1204.59     24.34 o 
  -7  12   1      555.59      578.35     20.24 o 
  -6  12   1      923.05      847.47     18.78 o 
  -5  12   1     1534.94     1626.39     20.71 o 
  -4  12   1     1467.66     1395.96     17.18 o 
  -3  12   1      956.30     1043.19     26.47 o 
  -2  12   1      972.22      946.82     25.83 o 
  -1  12   1     1053.43     1190.02     35.15 o 
   0  12   1     2242.11     2353.44     96.91 o 
   1  12   1     1079.65     1268.96     96.82 o 
   2  12   1      960.00      930.39     21.91 o 
   3  12   1      995.44     1072.54     17.81 o 
   4  12   1     1439.48     1364.96     17.09 o 
   5  12   1     1597.54     1757.64     23.72 o 
   6  12   1      902.76      838.23     17.99 o 
   7  12   1      538.23      574.84     18.09 o 
   8  12   1     1161.30     1169.98     20.73 o 
   9  12   1      261.82      215.32     27.72 o 
  -8  13   1      154.45      161.38     21.68 o 
  -7  13   1      871.32      867.93     20.60 o 
  -6  13   1      288.92      252.78     18.15 o 
  -5  13   1     2833.10     2667.91     22.79 o 
  -4  13   1      829.09      833.27     28.08 o 
  -3  13   1     1459.31     1511.82     42.04 o 
  -2  13   1      298.82      358.50     15.36 o 
  -1  13   1      679.66      693.54     16.89 o 
   0  13   1      825.73      886.13     30.55 o 
   1  13   1      680.06      703.12     19.46 o 
   2  13   1      274.78      331.71     15.69 o 
   3  13   1     1476.70     1520.95     27.25 o 
   4  13   1      809.08      808.07     15.72 o 
   5  13   1     2769.90     2637.06     26.93 o 
   6  13   1      287.51      267.83     19.18 o 
   7  13   1      884.23      852.04     20.95 o 
   8  13   1      150.31      169.34     24.72 o 
  -8  14   1       22.33       26.14     22.94 o 
  -7  14   1      285.56      269.23     26.96 o 
  -6  14   1      189.23      209.76     17.85 o 
  -5  14   1      110.26      108.88     18.91 o 
  -4  14   1      491.26      481.07     17.98 o 
  -3  14   1     1826.56     1628.60     42.26 o 
  -2  14   1      279.83      264.08     16.12 o 
  -1  14   1     2630.24     2708.61    102.10 o 
   0  14   1      126.31      125.91     17.81 o 
   1  14   1     2690.51     2707.19     84.84 o 
   2  14   1      264.28      232.24     16.59 o 
   3  14   1     1838.57     1662.69     35.50 o 
   4  14   1      518.39      508.82     16.10 o 
   5  14   1      105.75      110.12     16.53 o 
   6  14   1      173.86      187.09     18.88 o 
   7  14   1      273.76      259.52     18.68 o 
   8  14   1       22.68       32.93     21.90 o 
  -7  15   1      658.82      622.08     24.32 o 
  -6  15   1       13.52       18.32     19.43 o 
  -5  15   1     1200.08     1175.48     28.99 o 
  -4  15   1      228.92      242.80     17.50 o 
  -3  15   1     2318.85     2344.99     58.75 o 
  -2  15   1     1061.20     1111.50     34.93 o 
  -1  15   1      552.58      563.54     24.60 o 
   0  15   1     1083.79      978.33     38.59 o 
   1  15   1      541.93      540.36     19.04 o 
   2  15   1     1014.17     1071.61     28.62 o 
   3  15   1     2302.36     2343.42     64.24 o 
   4  15   1      206.27      223.91     17.04 o 
   5  15   1     1239.84     1231.19     20.11 o 
   6  15   1        9.59       21.09     19.70 o 
   7  15   1      640.43      576.20     20.58 o 
  -6  16   1       64.54       66.95     24.86 o 
  -5  16   1      178.06      158.79     22.07 o 
  -4  16   1      197.40      179.32     18.82 o 
  -3  16   1     1229.43     1222.34     30.82 o 
  -2  16   1     1516.11     1576.77     60.59 o 
  -1  16   1     1061.87     1015.90     47.60 o 
   0  16   1     1828.27     1961.32     87.12 o 
   1  16   1     1109.13     1046.46     45.17 o 
   2  16   1     1501.61     1543.57     55.39 o 
   3  16   1     1228.76     1244.29     39.89 o 
   4  16   1      190.13      180.34     16.93 o 
   5  16   1      153.79      142.58     19.03 o 
   6  16   1       66.71       57.40     23.04 o 
  -6  17   1     1039.12      949.21     28.32 o 
  -5  17   1      628.16      665.82     23.99 o 
  -4  17   1     1388.87     1354.37     50.16 o 
  -3  17   1        8.30       24.78     18.24 o 
  -2  17   1      404.72      407.45     20.42 o 
  -1  17   1      267.70      285.99     19.35 o 
   0  17   1        3.49        0.60     19.16 o 
   1  17   1      263.32      282.16     20.81 o 
   2  17   1      390.48      390.07     19.36 o 
   3  17   1        3.46       15.70     18.85 o 
   4  17   1     1438.88     1440.32     37.61 o 
   5  17   1      643.00      688.64     20.94 o 
   6  17   1     1025.09      922.57     30.02 o 
  -5  18   1      310.92      285.26     27.35 o 
  -4  18   1     1001.01      999.63     36.07 o 
  -3  18   1      142.65      161.51     21.03 o 
  -2  18   1      795.92      821.09     41.09 o 
  -1  18   1       37.83       43.61     20.37 o 
   0  18   1      299.41      298.00     20.61 o 
   1  18   1       35.16       38.95     19.58 o 
   2  18   1      814.51      792.63     36.59 o 
   3  18   1      123.10      139.82     21.27 o 
   4  18   1     1003.73     1108.02     50.99 o 
   5  18   1      302.98      287.10     24.26 o 
  -4  19   1      471.41      440.76     24.06 o 
  -3  19   1      153.79      117.34     21.60 o 
  -2  19   1       57.75       46.50     22.89 o 
  -1  19   1      100.33       98.13     21.42 o 
   0  19   1       53.96       69.07     22.89 o 
   1  19   1      119.08      121.90     23.10 o 
   2  19   1       43.04       32.52     22.61 o 
   3  19   1      181.34      142.89     20.87 o 
   4  19   1      469.46      440.02     21.20 o 
  -2  20   1      202.39      181.26     22.80 o 
  -1  20   1      371.87      398.50     27.18 o 
   0  20   1      288.33      286.14     24.89 o 
   1  20   1      384.94      416.33     22.98 o 
   2  20   1      206.26      204.08     24.40 o 
   0   0   2    28902.11    30806.20    528.20 o 
   1   0   2      898.81     1153.06     32.94 o 
   2   0   2     3019.29     3478.00     26.86 o 
   3   0   2    19368.62    20559.21    211.82 o 
   4   0   2        4.02       14.84     12.34 o 
   5   0   2     4224.03     4644.09     41.81 o 
   6   0   2      738.07      700.24     15.69 o 
   7   0   2      430.79      537.07     15.70 o 
   8   0   2        0.70       -8.66     14.62 o 
   9   0   2       49.26       62.09     15.68 o 
  10   0   2      379.76      397.34     19.56 o 
  11   0   2       37.13       71.44     29.95 o 
 -11   1   2      241.13      239.35     23.60 o 
 -10   1   2      107.68      106.78     25.28 o 
  -9   1   2      961.72      944.28     17.54 o 
  -8   1   2      447.89      486.44     16.38 o 
  -7   1   2     2330.96     2348.11     24.41 o 
  -6   1   2     2364.63     2441.44     23.73 o 
  -5   1   2      113.72      104.76     12.80 o 
  -4   1   2     6882.03     7310.79     30.50 o 
  -3   1   2     4169.45     4004.70     24.39 o 
  -2   1   2     4302.08     4966.62     50.08 o 
  -1   1   2    17909.88    17835.28     80.36 o 
   0   1   2     1241.55     1422.72     24.41 o 
   1   1   2    17825.85    17538.45     57.81 o 
   2   1   2     4623.53     5379.96     43.59 o 
   3   1   2     4014.13     3883.73     31.31 o 
   4   1   2     6741.61     7151.47     32.38 o 
   5   1   2      105.92      102.29     14.69 o 
   6   1   2     2407.61     2481.13     21.88 o 
   7   1   2     2248.85     2285.10     21.17 o 
   8   1   2      439.42      473.08     15.10 o 
   9   1   2      973.42      941.31     17.25 o 
  10   1   2       94.92      105.36     18.83 o 
  11   1   2      255.07      238.31     30.62 o 
 -11   2   2      433.55      425.78     29.81 o 
 -10   2   2       25.94       48.50     21.64 o 
  -9   2   2       97.72       94.78     14.74 o 
  -8   2   2      290.42      288.07     15.35 o 
  -7   2   2     2467.38     2156.85     18.48 o 
  -6   2   2     1984.50     1866.57     18.38 o 
  -5   2   2     3523.58     3308.26     24.99 o 
  -4   2   2     3590.98     3323.12     41.61 o 
  -3   2   2     2257.36     2294.01     23.65 o 
  -2   2   2    18067.55    17901.22    135.93 o 
  -1   2   2    13334.57    14392.76    156.59 o 
   0   2   2    12325.79    11968.64    158.36 o 
   1   2   2    13958.73    15228.78    160.53 o 
   2   2   2    17577.91    17254.34     98.31 o 
   3   2   2     2240.76     2301.85     23.58 o 
   4   2   2     3706.51     3468.43     24.61 o 
   5   2   2     3500.95     3265.18     28.22 o 
   6   2   2     1958.55     1902.76     26.41 o 
   7   2   2     2577.97     2221.74     31.80 o 
   8   2   2      303.35      293.21     14.47 o 
   9   2   2       86.32       84.46     15.74 o 
  10   2   2       22.96       48.49     15.04 o 
  11   2   2      424.81      371.54     30.85 o 
 -11   3   2        0.80       24.57     27.74 o 
 -10   3   2     1001.10     1054.22     40.37 o 
  -9   3   2       89.75      121.91     21.95 o 
  -8   3   2     2692.44     2487.78     18.79 o 
  -7   3   2      638.60      576.02     15.55 o 
  -6   3   2     2001.22     1965.10     18.09 o 
  -5   3   2     4751.87     4550.55     23.05 o 
  -4   3   2     1863.79     1526.48     15.78 o 
  -3   3   2     4570.19     4883.97     28.42 o 
  -2   3   2    26604.89    28260.69    302.57 o 
  -1   3   2    22624.22    25209.40    184.06 o 
   0   3   2     6925.02     5967.00     46.21 o 
   1   3   2    22909.72    25691.29    275.96 o 
   2   3   2    26004.70    27408.86    177.58 o 
   3   3   2     4446.83     4812.64     27.04 o 
   4   3   2     1852.88     1509.38     17.97 o 
   5   3   2     4879.19     4706.18     42.78 o 
   6   3   2     1916.39     1834.63     20.27 o 
   7   3   2      637.57      595.62     15.75 o 
   8   3   2     2667.63     2455.59     31.62 o 
   9   3   2       93.18      128.95     18.63 o 
  10   3   2     1023.60      974.52     39.88 o 
  11   3   2        2.15        5.83     23.30 o 
 -10   4   2      330.46      317.18     24.00 o 
  -9   4   2      509.80      542.38     17.84 o 
  -8   4   2       75.16       88.06     14.53 o 
  -7   4   2     1104.42     1063.18     14.94 o 
  -6   4   2     5620.84     5518.07     61.89 o 
  -5   4   2     1000.47      996.23     15.22 o 
  -4   4   2     1764.35     1683.18     15.86 o 
  -3   4   2     1954.62     2032.98     19.83 o 
  -2   4   2     3467.30     2929.21     26.98 o 
  -1   4   2     6138.12     6507.03     46.60 o 
   0   4   2       60.27        6.62     12.44 o 
   1   4   2     6633.01     7072.57     65.52 o 
   2   4   2     3656.23     3091.22     26.57 o 
   3   4   2     1835.54     1886.62     16.58 o 
   4   4   2     1633.14     1474.52     17.66 o 
   5   4   2     1020.86      984.43     16.63 o 
   6   4   2     5659.11     5531.62     38.27 o 
   7   4   2     1046.90     1002.10     16.74 o 
   8   4   2       79.91       89.25     15.30 o 
   9   4   2      517.96      537.70     17.17 o 
  10   4   2      320.33      305.56     19.61 o 
 -10   5   2      417.49      438.30     37.84 o 
  -9   5   2     1279.72     1320.53     44.33 o 
  -8   5   2      910.15      899.05     19.75 o 
  -7   5   2     1131.73     1131.10     24.69 o 
  -6   5   2     1611.83     1531.80     23.16 o 
  -5   5   2     2430.22     2505.52     17.86 o 
  -4   5   2     2003.23     2027.48     19.38 o 
  -3   5   2     9804.00     9426.04     51.94 o 
  -2   5   2     9139.96     8974.03     53.58 o 
  -1   5   2     7338.30     6905.97     72.73 o 
   0   5   2     5218.05     4318.59     32.15 o 
   1   5   2     7491.42     6947.90     61.35 o 
   2   5   2     9204.92     9005.88     87.78 o 
   3   5   2     9572.13     9093.11     40.00 o 
   4   5   2     1975.20     2016.18     16.65 o 
   5   5   2     2332.82     2309.59     17.75 o 
   6   5   2     1526.34     1444.10     19.21 o 
   7   5   2     1125.17     1111.93     17.01 o 
   8   5   2      880.31      848.72     17.39 o 
   9   5   2     1296.29     1316.18     34.28 o 
  10   5   2      436.05      443.29     19.95 o 
 -10   6   2      252.36      238.12     17.33 o 
  -9   6   2      234.72      254.81     18.48 o 
  -8   6   2      422.57      453.83     16.04 o 
  -7   6   2      485.62      543.42     14.90 o 
  -6   6   2      481.79      511.52     14.21 o 
  -5   6   2     4948.58     4698.99     36.01 o 
  -4   6   2     1922.31     1961.83     21.35 o 
  -3   6   2     2224.97     1909.70     18.56 o 
  -2   6   2     7628.66     8384.38     68.50 o 
  -1   6   2     2270.96     2178.84     28.60 o 
   0   6   2    10803.05    11558.17     93.50 o 
   1   6   2     2365.51     2253.95     20.29 o 
   2   6   2     7419.58     8049.20     50.47 o 
   3   6   2     2087.31     1792.28     15.50 o 
   4   6   2     1934.05     1996.43     16.24 o 
   5   6   2     4915.61     4624.78     43.22 o 
   6   6   2      483.07      510.14     14.46 o 
   7   6   2      493.18      559.04     14.89 o 
   8   6   2      391.84      399.64     14.86 o 
   9   6   2      237.05      260.36     16.06 o 
  10   6   2      276.83      287.44     23.29 o 
 -10   7   2       85.75       93.52     22.26 o 
  -9   7   2      716.48      765.62     27.43 o 
  -8   7   2      267.72      300.35     15.28 o 
  -7   7   2     1133.97     1135.33     27.69 o 
  -6   7   2      346.80      344.71     14.48 o 
  -5   7   2      497.02      532.04     14.51 o 
  -4   7   2     7671.73     7504.70     73.60 o 
  -3   7   2     1864.67     1965.50     17.20 o 
  -2   7   2    10177.27    10405.94     86.14 o 
  -1   7   2     6503.79     6982.96     98.72 o 
   0   7   2      108.05       95.82     13.48 o 
   1   7   2     6280.31     6713.48     68.55 o 
   2   7   2    10321.68    10540.86     95.49 o 
   3   7   2     1831.95     1946.70     16.00 o 
   4   7   2     7492.95     7341.60     54.38 o 
   5   7   2      483.88      508.13     14.28 o 
   6   7   2      362.60      339.03     14.19 o 
   7   7   2     1106.89     1090.89     21.27 o 
   8   7   2      288.43      304.33     15.01 o 
   9   7   2      728.38      783.87     17.94 o 
  10   7   2       85.88       98.55     20.51 o 
 -10   8   2      231.27      223.46     28.25 o 
  -9   8   2       33.25       45.21     16.13 o 
  -8   8   2      676.98      696.69     17.20 o 
  -7   8   2      465.61      435.36     16.60 o 
  -6   8   2      417.78      352.23     14.80 o 
  -5   8   2     2871.12     2714.24     37.81 o 
  -4   8   2     1472.18     1307.63     16.58 o 
  -3   8   2     2816.12     2701.77     36.45 o 
  -2   8   2     4180.53     4141.41     52.48 o 
  -1   8   2     4650.82     4737.49     71.65 o 
   0   8   2     2373.67     2454.09     31.35 o 
   1   8   2     4677.89     4724.16     61.13 o 
   2   8   2     4110.55     4021.77     45.25 o 
   3   8   2     2702.17     2576.90     23.17 o 
   4   8   2     1428.83     1276.68     15.59 o 
   5   8   2     2689.53     2499.73     21.42 o 
   6   8   2      392.85      329.42     13.89 o 
   7   8   2      487.88      437.17     14.58 o 
   8   8   2      659.47      665.92     15.90 o 
   9   8   2       40.42       58.61     17.77 o 
  10   8   2      227.19      213.06     17.58 o 
 -10   9   2      275.36      198.19     46.28 o 
  -9   9   2      393.11      449.02     24.68 o 
  -8   9   2      240.02      239.64     16.37 o 
  -7   9   2      229.97      237.27     14.45 o 
  -6   9   2     2084.63     2163.48     19.47 o 
  -5   9   2      211.72      239.54     14.64 o 
  -4   9   2     1179.93     1217.41     17.75 o 
  -3   9   2     3295.51     3375.66     30.53 o 
  -2   9   2     1340.71     1272.50     19.67 o 
  -1   9   2     4573.27     4410.03     61.91 o 
   0   9   2     1762.17     1454.72     26.38 o 
   1   9   2     4519.07     4341.75     56.32 o 
   2   9   2     1202.59     1119.51     20.76 o 
   3   9   2     3249.25     3353.90     33.41 o 
   4   9   2     1227.23     1290.95     15.65 o 
   5   9   2      190.15      221.22     13.64 o 
   6   9   2     2080.54     2129.79     28.46 o 
   7   9   2      216.47      221.81     15.47 o 
   8   9   2      221.07      219.01     16.11 o 
   9   9   2      396.40      437.16     19.91 o 
  10   9   2      282.75      257.73     32.03 o 
  -9  10   2      305.62      295.23     19.05 o 
  -8  10   2      915.43      929.21     31.45 o 
  -7  10   2      340.89      351.50     15.48 o 
  -6  10   2     1298.06     1422.71     25.72 o 
  -5  10   2      529.92      642.18     16.25 o 
  -4  10   2     4617.41     4651.17     44.44 o 
  -3  10   2      699.93      734.78     15.10 o 
  -2  10   2      147.19      116.69     14.11 o 
  -1  10   2     3259.19     3168.27     62.78 o 
   0  10   2      299.13      322.40     14.79 o 
   1  10   2     3269.38     3195.09     45.00 o 
   2  10   2      130.69       90.26     12.60 o 
   3  10   2      760.01      791.94     14.05 o 
   4  10   2     4416.83     4509.20     46.25 o 
   5  10   2      527.85      639.80     14.60 o 
   6  10   2     1283.59     1368.70     25.56 o 
   7  10   2      348.07      362.73     16.29 o 
   8  10   2      967.49      980.10     30.19 o 
   9  10   2      322.57      323.78     18.43 o 
  -9  11   2       85.91      104.18     25.24 o 
  -8  11   2      986.75     1001.97     24.45 o 
  -7  11   2      796.59      816.58     16.92 o 
  -6  11   2      370.95      328.53     17.09 o 
  -5  11   2     2552.19     2522.87     22.20 o 
  -4  11   2      530.50      593.04     16.17 o 
  -3  11   2      329.21      373.76     14.46 o 
  -2  11   2     1973.16     1946.16     40.71 o 
  -1  11   2       58.53       59.63     14.60 o 
   0  11   2     4769.97     4588.55     98.65 o 
   1  11   2       55.50       53.49     14.31 o 
   2  11   2     1890.66     1875.68     31.75 o 
   3  11   2      286.88      313.66     13.73 o 
   4  11   2      558.70      615.74     13.85 o 
   5  11   2     2605.55     2591.44     21.36 o 
   6  11   2      359.88      329.06     15.97 o 
   7  11   2      775.33      800.88     19.71 o 
   8  11   2      963.53      941.00     18.97 o 
   9  11   2       91.56       85.60     24.34 o 
  -9  12   2      369.70      343.33     25.47 o 
  -8  12   2      171.66      187.35     21.78 o 
  -7  12   2     1495.95     1525.07     23.61 o 
  -6  12   2     1182.69     1118.63     20.00 o 
  -5  12   2     1794.89     1782.32     21.15 o 
  -4  12   2     1209.37     1169.57     19.99 o 
  -3  12   2      897.33      860.68     20.52 o 
  -2  12   2      874.19      913.93     19.07 o 
  -1  12   2      313.47      341.46     15.18 o 
   0  12   2      574.57      568.31     16.22 o 
   1  12   2      303.67      328.05     16.59 o 
   2  12   2      939.20     1003.88     20.15 o 
   3  12   2      824.17      790.13     15.02 o 
   4  12   2     1190.14     1178.18     15.60 o 
   5  12   2     1800.19     1791.22     22.13 o 
   6  12   2     1160.17     1076.47     17.70 o 
   7  12   2     1478.35     1508.48     19.85 o 
   8  12   2      168.38      171.35     19.45 o 
   9  12   2      371.76      344.72     22.15 o 
  -8  13   2       69.33       82.08     24.89 o 
  -7  13   2      694.52      720.00     19.78 o 
  -6  13   2     1778.61     1632.17     21.62 o 
  -5  13   2      191.45      151.10     18.18 o 
  -4  13   2     1069.52     1051.89     29.49 o 
  -3  13   2      630.90      596.98     16.21 o 
  -2  13   2      612.35      609.23     17.46 o 
  -1  13   2      473.30      461.28     23.32 o 
   0  13   2      714.63      809.77     18.85 o 
   1  13   2      493.21      471.55     17.69 o 
   2  13   2      617.58      619.27     17.15 o 
   3  13   2      643.10      613.17     16.27 o 
   4  13   2     1004.29     1000.97     21.06 o 
   5  13   2      180.58      161.14     15.58 o 
   6  13   2     1721.57     1578.54     22.11 o 
   7  13   2      668.17      687.45     19.52 o 
   8  13   2       83.58       71.92     24.97 o 
  -8  14   2      354.38      317.30     23.60 o 
  -7  14   2       82.90       77.38     25.11 o 
  -6  14   2      259.12      262.00     18.19 o 
  -5  14   2      806.54      791.91     20.09 o 
  -4  14   2      367.83      351.94     17.83 o 
  -3  14   2     1928.33     1924.14     49.03 o 
  -2  14   2     1630.34     1673.01     44.89 o 
  -1  14   2      458.92      537.32     18.13 o 
   0  14   2     1333.34     1509.56     50.66 o 
   1  14   2      472.24      549.66     18.19 o 
   2  14   2     1618.40     1621.70     36.62 o 
   3  14   2     1921.46     1912.37     45.82 o 
   4  14   2      368.59      349.46     15.44 o 
   5  14   2      818.54      823.06     18.32 o 
   6  14   2      235.58      247.31     16.04 o 
   7  14   2       86.40       89.46     20.69 o 
   8  14   2      350.57      322.80     20.30 o 
  -7  15   2       68.48       57.21     23.01 o 
  -6  15   2      674.84      647.93     23.33 o 
  -5  15   2      221.94      239.14     21.40 o 
  -4  15   2     1061.41     1076.45     21.50 o 
  -3  15   2      224.02      230.35     16.91 o 
  -2  15   2      636.31      615.41     19.55 o 
  -1  15   2     3680.40     3805.28    108.42 o 
   0  15   2      340.02      369.14     19.48 o 
   1  15   2     3690.09     3895.60    139.02 o 
   2  15   2      601.89      599.42     30.28 o 
   3  15   2      206.30      210.32     17.37 o 
   4  15   2     1123.06     1179.05     26.31 o 
   5  15   2      202.07      214.59     17.76 o 
   6  15   2      690.82      674.99     18.90 o 
   7  15   2       75.92       60.87     21.14 o 
  -6  16   2      136.62      119.28     24.98 o 
  -5  16   2      450.15      437.11     22.52 o 
  -4  16   2     1121.35     1103.21     31.43 o 
  -3  16   2      763.15      747.34     25.81 o 
  -2  16   2     1949.06     2040.28     53.42 o 
  -1  16   2      713.99      744.06     28.44 o 
   0  16   2      197.54      167.95     18.15 o 
   1  16   2      694.07      744.03     46.07 o 
   2  16   2     1993.72     2094.63     71.97 o 
   3  16   2      759.78      734.60     22.06 o 
   4  16   2     1080.15     1072.50     19.14 o 
   5  16   2      441.48      441.96     20.03 o 
   6  16   2      143.53      138.50     20.88 o 
  -6  17   2      276.94      305.32     28.03 o 
  -5  17   2      915.25      861.71     24.76 o 
  -4  17   2      132.75      173.98     20.83 o 
  -3  17   2      166.21      188.52     18.38 o 
  -2  17   2      573.59      584.60     31.82 o 
  -1  17   2       20.41       31.12     18.76 o 
   0  17   2     1461.22     1565.75     48.94 o 
   1  17   2       13.71       25.47     19.40 o 
   2  17   2      540.10      552.72     24.52 o 
   3  17   2      182.08      200.32     19.22 o 
   4  17   2      150.78      200.43     18.82 o 
   5  17   2      940.90      920.86     25.06 o 
   6  17   2      266.28      296.80     24.86 o 
  -5  18   2       85.07       78.39     26.65 o 
  -4  18   2      562.86      541.10     25.49 o 
  -3  18   2      630.31      669.72     26.99 o 
  -2  18   2      259.29      244.85     21.18 o 
  -1  18   2      241.68      262.41     21.70 o 
   0  18   2       39.45       45.90     21.06 o 
   1  18   2      243.28      270.52     21.66 o 
   2  18   2      256.59      237.61     20.59 o 
   3  18   2      632.57      683.63     21.36 o 
   4  18   2      560.10      580.21     26.19 o 
   5  18   2       81.75       84.38     21.59 o 
  -4  19   2       99.76      139.24     22.23 o 
  -3  19   2      169.94      159.42     21.76 o 
  -2  19   2      437.88      454.79     22.82 o 
  -1  19   2      292.72      281.64     22.78 o 
   0  19   2      151.45      189.84     23.27 o 
   1  19   2      268.62      270.61     21.86 o 
   2  19   2      473.36      506.03     23.65 o 
   3  19   2      156.11      150.36     20.97 o 
   4  19   2      107.23      145.55     23.30 o 
  -2  20   2      412.99      463.98     24.89 o 
  -1  20   2      231.12      226.34     23.35 o 
   0  20   2        6.53       17.49     23.24 o 
   1  20   2      239.16      215.49     24.07 o 
   2  20   2      426.18      453.42     25.07 o 
   2   0   3    10107.07    10051.90     62.46 o 
   3   0   3     1807.61     1784.46     19.14 o 
   4   0   3     9269.83     8635.96     65.56 o 
   5   0   3     2067.61     2099.91     20.13 o 
   6   0   3     2356.77     2252.09     20.84 o 
   7   0   3       26.35       10.01     13.55 o 
   8   0   3      199.50      198.06     15.05 o 
   9   0   3        0.41       10.30     15.69 o 
  10   0   3       11.13       31.19     21.07 o 
  11   0   3       56.02       78.36     23.33 o 
 -11   1   3      115.78      126.26     27.37 o 
 -10   1   3      898.79      921.01     25.54 o 
  -9   1   3      103.59      106.00     17.72 o 
  -8   1   3     1724.30     1747.82     17.67 o 
  -7   1   3      249.60      283.28     13.68 o 
  -6   1   3     1497.42     1440.11     16.50 o 
  -5   1   3      599.33      530.98     15.13 o 
  -4   1   3     2084.20     2008.57     18.54 o 
  -3   1   3     4011.36     3574.38     28.41 o 
  -2   1   3    11656.98    12935.84     40.34 o 
  -1   1   3    11768.31    13253.60   1154.78 o 
   0   1   3    11810.98    13694.37    130.36 o 
   1   1   3    11839.11    11500.04     70.19 o 
   2   1   3    11162.54    12338.35     87.37 o 
   3   1   3     3894.59     3435.22     23.72 o 
   4   1   3     2045.88     1930.80     18.79 o 
   5   1   3      548.95      483.38     13.97 o 
   6   1   3     1467.03     1393.59     16.91 o 
   7   1   3      249.62      269.01     15.58 o 
   8   1   3     1693.77     1693.40     25.36 o 
   9   1   3      102.21       89.50     15.69 o 
  10   1   3      914.23      899.15     23.00 o 
  11   1   3      107.79       87.89     19.63 o 
 -11   2   3      121.40      130.21     21.81 o 
 -10   2   3      330.10      338.00     23.80 o 
  -9   2   3       44.13       48.25     15.95 o 
  -8   2   3      400.56      363.29     16.26 o 
  -7   2   3      850.77      833.89     15.27 o 
  -6   2   3     6204.46     5961.27     32.80 o 
  -5   2   3     3678.89     3525.88     40.44 o 
  -4   2   3     2202.63     2159.41     19.27 o 
  -3   2   3     6613.09     7200.00     49.81 o 
  -2   2   3     1246.09     1406.36     17.68 o 
  -1   2   3    13042.62    13685.58    102.11 o 
   0   2   3     3861.94     3540.79     28.48 o 
   1   2   3    13454.83    14075.83    131.70 o 
   2   2   3     1215.31     1369.20     19.35 o 
   3   2   3     6458.32     7024.26     36.27 o 
   4   2   3     2113.80     2068.16     20.95 o 
   5   2   3     3574.45     3516.90     36.16 o 
   6   2   3     6286.03     6022.59     29.74 o 
   7   2   3      896.96      892.25     18.70 o 
   8   2   3      414.95      384.35     14.91 o 
   9   2   3       45.09       51.67     14.66 o 
  10   2   3      319.43      293.66     20.52 o 
  11   2   3      122.13      100.19     27.26 o 
 -10   3   3      143.38      161.79     20.50 o 
  -9   3   3     2999.14     3045.13     88.22 o 
  -8   3   3      269.52      278.56     13.89 o 
  -7   3   3     3524.19     3382.07     48.45 o 
  -6   3   3      215.31      166.03     13.51 o 
  -5   3   3      529.18      699.07     13.84 o 
  -4   3   3      249.90      295.97     12.94 o 
  -3   3   3     1058.16     1030.48     14.61 o 
  -2   3   3     2256.62     1934.16     19.03 o 
  -1   3   3      339.86      346.84     15.81 o 
   0   3   3        7.52       17.83     11.63 o 
   1   3   3      164.56      164.52     12.49 o 
   2   3   3     2181.92     1887.24     18.98 o 
   3   3   3     1018.87     1000.94     16.51 o 
   4   3   3      233.96      260.51     15.17 o 
   5   3   3      535.88      729.60     17.73 o 
   6   3   3      192.80      139.61     15.95 o 
   7   3   3     3556.27     3297.89     50.97 o 
   8   3   3      249.95      249.29     14.36 o 
   9   3   3     3020.47     2869.99     50.23 o 
  10   3   3      149.94      143.61     23.47 o 
 -10   4   3       93.61      104.73     21.72 o 
  -9   4   3        6.94        2.62     16.28 o 
  -8   4   3      315.94      327.71     14.83 o 
  -7   4   3     2187.76     2182.46     20.38 o 
  -6   4   3     1714.64     1686.71     22.96 o 
  -5   4   3     9140.63     8523.01     79.11 o 
  -4   4   3      667.01      715.20     14.17 o 
  -3   4   3     2844.24     2673.89     26.88 o 
  -2   4   3      193.59      310.53     14.12 o 
  -1   4   3       83.34       28.06     11.90 o 
   0   4   3     7723.16     7936.35     71.48 o 
   1   4   3       58.31       17.92     11.17 o 
   2   4   3      228.86      359.62     11.55 o 
   3   4   3     2759.52     2673.82     19.99 o 
   4   4   3      703.27      751.68     14.20 o 
   5   4   3     9031.05     8432.06     80.81 o 
   6   4   3     1742.70     1750.19     18.01 o 
   7   4   3     2180.50     2136.85     18.72 o 
   8   4   3      317.16      305.34     16.07 o 
   9   4   3        7.32       16.61     15.53 o 
  10   4   3      102.08       96.02     28.22 o 
 -10   5   3      475.99      452.68     17.82 o 
  -9   5   3      880.55      923.47     21.08 o 
  -8   5   3     2908.75     2842.49     45.25 o 
  -7   5   3     2161.12     2235.32     34.12 o 
  -6   5   3      668.98      594.83     14.57 o 
  -5   5   3      466.83      442.32     13.96 o 
  -4   5   3     3019.24     3023.21     24.22 o 
  -3   5   3     2061.62     2083.54     18.19 o 
  -2   5   3     6346.02     6752.66     32.73 o 
  -1   5   3     9645.31    10039.76    152.24 o 
   0   5   3     1315.35     1413.49     17.36 o 
   1   5   3     9339.93     9699.55    115.04 o 
   2   5   3     6325.88     6697.97     63.85 o 
   3   5   3     1881.71     1880.18     15.38 o 
   4   5   3     2911.83     2905.85     21.45 o 
   5   5   3      486.85      473.68     15.21 o 
   6   5   3      638.22      575.27     15.90 o 
   7   5   3     2058.87     2092.41     21.23 o 
   8   5   3     2941.17     2858.52     40.62 o 
   9   5   3      899.65      910.35     23.34 o 
  10   5   3      477.85      481.23     26.60 o 
 -10   6   3      146.70      142.30     19.76 o 
  -9   6   3       55.72       79.17     19.79 o 
  -8   6   3      615.44      684.73     15.17 o 
  -7   6   3      161.76      133.41     14.40 o 
  -6   6   3     4913.24     4716.19     83.40 o 
  -5   6   3      553.97      645.15     14.46 o 
  -4   6   3     7638.69     7121.54     52.04 o 
  -3   6   3     8240.35     8504.05     79.70 o 
  -2   6   3     2646.65     2509.54     22.05 o 
  -1   6   3     4641.89     4698.16     46.76 o 
   0   6   3      845.71      821.85     15.58 o 
   1   6   3     4688.90     4639.95     43.22 o 
   2   6   3     2849.69     2726.96     27.43 o 
   3   6   3     8220.59     8382.40     65.30 o 
   4   6   3     7652.94     7078.31     58.48 o 
   5   6   3      522.30      566.58     13.60 o 
   6   6   3     4779.71     4540.34     55.99 o 
   7   6   3      161.57      148.06     14.43 o 
   8   6   3      623.32      654.41     14.45 o 
   9   6   3       63.10       83.47     16.66 o 
  10   6   3      145.84      153.77     21.24 o 
 -10   7   3      698.13      682.69     46.61 o 
  -9   7   3       42.68       38.14     22.11 o 
  -8   7   3      746.47      698.39     18.04 o 
  -7   7   3      320.36      352.73     14.96 o 
  -6   7   3     1377.77     1310.72     22.15 o 
  -5   7   3     1135.78     1201.11     15.69 o 
  -4   7   3       50.31       56.32     13.17 o 
  -3   7   3      448.71      488.83     15.77 o 
  -2   7   3     7139.04     7519.97     60.74 o 
  -1   7   3      671.23      693.13     15.99 o 
   0   7   3    11719.52    11116.04    120.30 o 
   1   7   3      717.72      725.69     14.65 o 
   2   7   3     6843.83     7081.74     68.05 o 
   3   7   3      409.29      452.49     11.89 o 
   4   7   3       50.87       52.78     12.15 o 
   5   7   3     1088.20     1160.28     15.27 o 
   6   7   3     1370.10     1299.42     19.06 o 
   7   7   3      330.22      361.56     14.77 o 
   8   7   3      752.58      742.22     22.07 o 
   9   7   3       44.77       55.78     15.95 o 
  10   7   3      724.18      735.25     57.50 o 
 -10   8   3       31.13       62.29     23.31 o 
  -9   8   3      154.46      154.41     17.03 o 
  -8   8   3      315.59      313.87     15.64 o 
  -7   8   3      703.09      679.59     15.26 o 
  -6   8   3     1379.32     1438.85     17.78 o 
  -5   8   3     1199.21     1210.13     16.13 o 
  -4   8   3     4847.07     4684.31     37.31 o 
  -3   8   3     1824.81     1811.61     19.04 o 
  -2   8   3     6139.94     6206.97     68.92 o 
  -1   8   3      263.71      222.93     13.87 o 
   0   8   3     2568.14     2374.32     28.42 o 
   1   8   3      250.73      207.56     13.50 o 
   2   8   3     6172.55     6196.72     72.37 o 
   3   8   3     1827.62     1816.82     15.17 o 
   4   8   3     4665.66     4582.82     36.28 o 
   5   8   3     1261.19     1274.71     15.80 o 
   6   8   3     1377.53     1403.66     19.55 o 
   7   8   3      704.03      674.57     15.92 o 
   8   8   3      352.85      336.72     15.66 o 
   9   8   3      157.71      163.45     18.75 o 
  10   8   3       32.53       38.81     19.13 o 
  -9   9   3      365.70      371.98     22.43 o 
  -8   9   3      453.34      457.18     17.72 o 
  -7   9   3      491.72      435.50     15.34 o 
  -6   9   3      179.92      200.13     14.24 o 
  -5   9   3     1739.51     1563.42     28.42 o 
  -4   9   3      158.02      136.13     15.11 o 
  -3   9   3     1103.87     1137.59     16.41 o 
  -2   9   3     3879.02     4072.65     66.00 o 
  -1   9   3     7228.75     6898.84    144.70 o 
   0   9   3     6022.71     6152.14    126.18 o 
   1   9   3     7202.90     6953.59    138.41 o 
   2   9   3     3839.47     4013.18     58.22 o 
   3   9   3     1085.36     1124.88     13.85 o 
   4   9   3      139.92      115.43     11.50 o 
   5   9   3     1744.51     1575.89     16.39 o 
   6   9   3      170.43      186.71     14.76 o 
   7   9   3      467.18      436.11     14.99 o 
   8   9   3      457.15      466.06     16.27 o 
   9   9   3      387.37      388.95     18.05 o 
  -9  10   3       21.91       27.68     17.27 o 
  -8  10   3       99.40      118.59     19.93 o 
  -7  10   3     1232.63     1224.31     21.85 o 
  -6  10   3      482.99      502.04     15.12 o 
  -5  10   3     3625.62     3646.82     27.64 o 
  -4  10   3      207.01      236.96     15.72 o 
  -3  10   3     3018.96     2804.84     42.97 o 
  -2  10   3      142.49      142.99     14.10 o 
  -1  10   3      617.04      568.44     15.64 o 
   0  10   3     1407.54     1574.76     26.93 o 
   1  10   3      691.89      631.35     15.00 o 
   2  10   3      163.21      180.10     12.64 o 
   3  10   3     2937.77     2786.31     35.68 o 
   4  10   3      183.66      218.53     11.70 o 
   5  10   3     3596.69     3683.44     38.38 o 
   6  10   3      479.86      497.62     16.59 o 
   7  10   3     1269.78     1229.62     19.43 o 
   8  10   3      104.34      102.24     15.49 o 
   9  10   3       24.99       27.36     19.42 o 
  -9  11   3      982.64      971.88     26.55 o 
  -8  11   3      129.19      107.94     20.48 o 
  -7  11   3     1563.53     1613.13     33.82 o 
  -6  11   3      502.50      491.23     17.94 o 
  -5  11   3       46.29       83.38     16.26 o 
  -4  11   3      568.14      499.99     17.88 o 
  -3  11   3      735.50      740.45     16.67 o 
  -2  11   3      285.47      293.31     14.75 o 
  -1  11   3     6546.47     6535.82    126.57 o 
   0  11   3      315.81      288.23     15.22 o 
   1  11   3     6233.51     6197.20    107.04 o 
   2  11   3      255.65      253.73     13.55 o 
   3  11   3      659.57      656.92     13.80 o 
   4  11   3      541.36      491.97     13.19 o 
   5  11   3       43.96       66.84     13.12 o 
   6  11   3      486.46      481.83     14.89 o 
   7  11   3     1524.26     1548.84     28.38 o 
   8  11   3      138.12      118.38     16.78 o 
   9  11   3      998.87      939.19     43.42 o 
  -8  12   3      432.98      423.41     20.76 o 
  -7  12   3      379.25      367.89     20.66 o 
  -6  12   3     1849.38     1826.54     21.44 o 
  -5  12   3     2009.39     1875.94     25.41 o 
  -4  12   3     1466.65     1479.22     23.17 o 
  -3  12   3     2949.74     2836.98     61.21 o 
  -2  12   3       33.12       41.47     14.24 o 
  -1  12   3      254.95      254.75     15.21 o 
   0  12   3       26.98       29.90     14.60 o 
   1  12   3      250.26      251.78     15.14 o 
   2  12   3       19.18       22.77     13.65 o 
   3  12   3     3009.67     2841.99     42.08 o 
   4  12   3     1467.14     1508.43     22.76 o 
   5  12   3     1967.75     1843.09     25.04 o 
   6  12   3     1843.76     1820.90     22.57 o 
   7  12   3      375.99      363.60     17.07 o 
   8  12   3      432.69      409.24     20.83 o 
   9  12   3       11.80       10.85     43.74 o 
  -8  13   3      741.34      715.11     25.68 o 
  -7  13   3      101.74      104.78     20.64 o 
  -6  13   3      450.90      492.96     21.55 o 
  -5  13   3     1043.55     1005.07     20.23 o 
  -4  13   3      610.60      648.82     19.75 o 
  -3  13   3      156.58      168.51     15.95 o 
  -2  13   3     1561.98     1613.17     39.17 o 
  -1  13   3     2486.91     2655.06     95.49 o 
   0  13   3     2510.65     2514.85     66.49 o 
   1  13   3     2481.69     2606.26     71.13 o 
   2  13   3     1544.73     1551.71     26.20 o 
   3  13   3      134.51      149.40     15.01 o 
   4  13   3      605.28      666.25     17.75 o 
   5  13   3     1023.91      984.22     17.06 o 
   6  13   3      431.00      464.42     15.85 o 
   7  13   3      109.40      115.86     18.24 o 
   8  13   3      726.19      699.06     24.93 o 
  -8  14   3       95.07       90.84     24.43 o 
  -7  14   3      214.70      185.32     20.68 o 
  -6  14   3      640.85      564.61     19.95 o 
  -5  14   3      118.14       98.51     19.23 o 
  -4  14   3     2432.83     2249.91     35.39 o 
  -3  14   3      856.40      946.54     24.03 o 
  -2  14   3     3219.45     3275.92     95.65 o 
  -1  14   3      513.78      580.75     20.88 o 
   0  14   3      104.51      177.67     18.02 o 
   1  14   3      514.54      577.34     20.60 o 
   2  14   3     3308.28     3351.05    106.38 o 
   3  14   3      855.91      989.79     50.45 o 
   4  14   3     2436.49     2305.08     41.42 o 
   5  14   3      119.14      106.55     16.38 o 
   6  14   3      676.00      621.21     17.48 o 
   7  14   3      202.24      172.76     19.09 o 
   8  14   3      106.27       97.26     18.42 o 
  -7  15   3       70.01       68.49     22.90 o 
  -6  15   3      282.12      292.22     22.42 o 
  -5  15   3      368.45      368.29     20.89 o 
  -4  15   3      111.42      138.48     19.83 o 
  -3  15   3      425.01      424.60     17.38 o 
  -2  15   3     1996.23     1994.01     60.74 o 
  -1  15   3      809.44      857.36     25.22 o 
   0  15   3     6054.73     6156.83    206.22 o 
   1  15   3      797.82      845.10     30.38 o 
   2  15   3     2003.57     1997.81     57.52 o 
   3  15   3      404.32      408.46     17.12 o 
   4  15   3      104.61      126.82     16.41 o 
   5  15   3      374.48      393.95     18.05 o 
   6  15   3      280.14      292.09     18.54 o 
   7  15   3       67.31       62.22     22.66 o 
  -6  16   3      283.76      305.91     26.69 o 
  -5  16   3      400.72      396.81     21.94 o 
  -4  16   3     1114.28     1151.60     23.94 o 
  -3  16   3     2379.57     2460.73     73.62 o 
  -2  16   3     1574.59     1606.49     48.95 o 
  -1  16   3      738.29      753.83     24.99 o 
   0  16   3       59.49       65.14     18.79 o 
   1  16   3      791.18      812.20     34.50 o 
   2  16   3     1555.33     1599.75     67.77 o 
   3  16   3     2312.30     2449.61     72.30 o 
   4  16   3     1121.80     1177.76     23.87 o 
   5  16   3      377.98      381.08     20.13 o 
   6  16   3      275.71      299.70     19.40 o 
  -6  17   3      288.92      298.39     26.39 o 
  -5  17   3      151.81      131.15     22.79 o 
  -4  17   3      104.04      112.80     22.04 o 
  -3  17   3       82.19       90.98     17.45 o 
  -2  17   3      176.84      176.53     19.25 o 
  -1  17   3     2421.61     2644.72    126.29 o 
   0  17   3       13.96       26.43     19.01 o 
   1  17   3     2443.87     2684.91     93.95 o 
   2  17   3      195.13      203.53     19.36 o 
   3  17   3       97.56      108.49     19.69 o 
   4  17   3      119.98      117.47     18.20 o 
   5  17   3      151.91      147.04     23.23 o 
   6  17   3      297.15      303.95     23.24 o 
  -5  18   3      864.82      774.57     27.15 o 
  -4  18   3      169.63      154.45     23.73 o 
  -3  18   3      783.97      776.44     29.81 o 
  -2  18   3      120.61      133.60     20.14 o 
  -1  18   3      210.95      224.93     21.60 o 
   0  18   3        0.24        1.18     20.19 o 
   1  18   3      221.80      257.68     20.25 o 
   2  18   3      119.05      118.94     20.91 o 
   3  18   3      772.76      789.00     29.36 o 
   4  18   3      167.13      180.24     20.01 o 
   5  18   3      891.04      849.41     23.74 o 
  -3  19   3      364.29      348.93     22.19 o 
  -2  19   3      239.45      259.69     23.12 o 
  -1  19   3      562.22      562.50     23.81 o 
   0  19   3      732.44      752.07     37.57 o 
   1  19   3      593.00      560.80     36.68 o 
   2  19   3      228.96      234.49     22.47 o 
   3  19   3      385.82      364.71     21.24 o 
   4  19   3      138.25      120.63     52.04 o 
  -2  20   3      141.37      167.00     23.40 o 
  -1  20   3       43.81       38.04     23.75 o 
   0  20   3       54.95       82.58     22.77 o 
   1  20   3       38.36       21.92     22.98 o 
   2  20   3      143.54      138.74     23.51 o 
   0   0   4    43384.44    46855.05    699.10 o 
   1   0   4     5414.09     5614.68     35.86 o 
   2   0   4     2918.29     3530.05     21.30 o 
   3   0   4    20733.48    20660.96     84.14 o 
   4   0   4     1530.55     1774.90     20.00 o 
   5   0   4    10996.22    10251.13     83.29 o 
   6   0   4       58.04       96.82     13.80 o 
   7   0   4     3582.84     3275.17     42.46 o 
   8   0   4       67.27       81.17     14.87 o 
   9   0   4       95.74      111.75     16.52 o 
  10   0   4        3.28      -11.30     21.60 o 
  11   0   4      252.74      214.59     20.08 o 
 -11   1   4      272.85      302.85     24.88 o 
 -10   1   4      287.23      292.13     21.06 o 
  -9   1   4     1117.03     1159.40     20.96 o 
  -8   1   4      261.29      212.34     16.15 o 
  -7   1   4     1860.06     1778.74     29.78 o 
  -6   1   4      599.10      491.88     15.56 o 
  -5   1   4        6.19       21.81     13.92 o 
  -4   1   4     1031.88      966.39     16.04 o 
  -3   1   4     3841.76     3863.21     26.18 o 
  -2   1   4      569.12      589.64     14.09 o 
  -1   1   4    23175.87    25120.69    246.72 o 
   0   1   4     6233.60     7024.94     66.15 o 
   1   1   4    23038.65    24674.11    168.56 o 
   2   1   4      506.47      507.81     14.54 o 
   3   1   4     3814.90     3876.76     21.99 o 
   4   1   4      972.09      900.07     15.39 o 
   5   1   4        4.21       18.19     13.88 o 
   6   1   4      559.39      462.25     14.59 o 
   7   1   4     1946.57     1848.72     18.30 o 
   8   1   4      277.03      225.89     16.05 o 
   9   1   4     1118.47     1160.97     20.93 o 
  10   1   4      281.70      281.47     18.52 o 
  11   1   4      280.33      269.64     30.96 o 
 -10   2   4      184.34      188.78     28.12 o 
  -9   2   4       68.69       70.80     15.21 o 
  -8   2   4      688.02      741.79     20.24 o 
  -7   2   4     2451.31     2439.16     24.13 o 
  -6   2   4     4148.43     3949.90     22.48 o 
  -5   2   4     6316.32     6353.68     64.92 o 
  -4   2   4     7171.89     7029.90     35.68 o 
  -3   2   4     3076.97     2834.59     23.72 o 
  -2   2   4     9809.19    10522.87     92.23 o 
  -1   2   4     1296.36     1204.83     15.95 o 
   1   2   4     1331.99     1245.68     18.19 o 
   2   2   4     9381.12     9990.81     42.28 o 
   3   2   4     3033.16     2782.53     19.78 o 
   4   2   4     7474.84     7372.87     33.24 o 
   5   2   4     6300.38     6386.84     26.14 o 
   6   2   4     4094.92     3872.94     32.89 o 
   7   2   4     2401.81     2378.01     20.20 o 
   8   2   4      685.68      727.43     16.53 o 
   9   2   4       63.60       83.00     14.65 o 
  10   2   4      186.44      175.21     20.50 o 
 -10   3   4     1156.96     1140.72     20.51 o 
  -9   3   4      163.02      187.32     17.32 o 
  -8   3   4     3222.53     3226.15     57.50 o 
  -7   3   4     1936.13     1945.96     27.48 o 
  -6   3   4      527.91      485.71     14.30 o 
  -5   3   4     1579.29     1610.00     15.48 o 
  -4   3   4     3368.07     3679.93     34.20 o 
  -3   3   4     2907.71     2768.35     25.60 o 
  -2   3   4     6264.82     6463.75     60.02 o 
  -1   3   4      176.32      165.81     12.11 o 
   0   3   4     3975.34     3311.08     26.58 o 
   1   3   4      142.70      132.58     12.92 o 
   2   3   4     6066.95     6257.29     59.81 o 
   3   3   4     2803.72     2641.33     28.77 o 
   4   3   4     3357.63     3688.31     41.22 o 
   5   3   4     1554.73     1569.61     21.97 o 
   6   3   4      483.19      449.67     16.64 o 
   7   3   4     1895.48     1910.37     18.64 o 
   8   3   4     3239.59     3153.69     23.86 o 
   9   3   4      167.36      183.23     15.42 o 
  10   3   4     1148.28     1061.40     24.11 o 
 -10   4   4      368.66      356.65     27.69 o 
  -9   4   4      292.02      292.19     17.47 o 
  -8   4   4      607.64      628.18     15.24 o 
  -7   4   4      260.80      279.65     14.19 o 
  -6   4   4     6374.68     6284.92     76.18 o 
  -5   4   4     1222.72     1128.41     15.38 o 
  -4   4   4     7881.92     7906.25     85.56 o 
  -3   4   4     2902.06     3186.93     25.24 o 
  -2   4   4     3232.66     3573.06     32.46 o 
  -1   4   4     1850.77     1807.23     18.54 o 
   0   4   4       95.74      123.46     12.93 o 
   1   4   4     1813.23     1799.50     21.47 o 
   2   4   4     3090.92     3367.80     25.97 o 
   3   4   4     2932.13     3232.05     21.42 o 
   4   4   4     7986.95     8032.49     55.60 o 
   5   4   4     1230.60     1127.99     16.75 o 
   6   4   4     6371.95     6191.04     97.24 o 
   7   4   4      255.96      269.64     15.13 o 
   8   4   4      602.85      618.49     15.25 o 
   9   4   4      288.67      288.36     19.12 o 
  10   4   4      366.31      340.28     29.16 o 
 -10   5   4      857.07      885.60     30.65 o 
  -9   5   4     1735.42     1715.39     84.24 o 
  -8   5   4      871.73      861.86     15.94 o 
  -7   5   4     2090.68     2035.80     37.65 o 
  -6   5   4     2502.67     2502.41     37.34 o 
  -5   5   4     2104.09     1971.89     23.48 o 
  -4   5   4      239.62      159.57     12.44 o 
  -3   5   4     6536.43     6570.29     82.49 o 
  -2   5   4     4273.52     4285.31     25.41 o 
  -1   5   4     1130.49     1428.36     16.74 o 
   0   5   4    13712.96    13958.26    164.41 o 
   1   5   4     1066.30     1364.50     21.13 o 
   2   5   4     3994.01     3951.79     43.16 o 
   3   5   4     6541.91     6616.26     59.18 o 
   4   5   4      228.88      152.44     12.97 o 
   5   5   4     2165.72     2064.21     30.36 o 
   6   5   4     2373.45     2306.46     38.89 o 
   7   5   4     2027.60     1944.03     41.76 o 
   8   5   4      874.52      854.97     16.12 o 
   9   5   4     1748.69     1675.91     34.26 o 
  10   5   4      898.18      908.74     31.67 o 
 -10   6   4       95.97      103.74     24.03 o 
  -9   6   4       53.70       54.32     18.21 o 
  -8   6   4      270.81      270.70     16.74 o 
  -7   6   4     1919.25     1882.32     29.90 o 
  -6   6   4       60.39       52.25     13.01 o 
  -5   6   4     6327.06     6199.81     66.58 o 
  -4   6   4     2093.86     1897.06     17.35 o 
  -3   6   4     5113.37     5725.65     38.78 o 
  -2   6   4     6224.91     6110.02     45.00 o 
  -1   6   4     1220.06     1347.13     20.12 o 
   0   6   4       15.27        3.99     11.83 o 
   1   6   4     1343.11     1478.12     17.35 o 
   2   6   4     6249.53     6184.63     59.56 o 
   3   6   4     5150.33     5679.34     49.37 o 
   4   6   4     2168.07     1979.79     16.62 o 
   5   6   4     6228.38     6041.56     50.94 o 
   6   6   4       54.78       53.76     13.52 o 
   7   6   4     1983.37     1935.46     33.55 o 
   8   6   4      279.14      297.83     14.78 o 
   9   6   4       57.86       49.43     15.76 o 
  10   6   4       87.51      107.56     20.70 o 
 -10   7   4       45.38       62.11     17.54 o 
  -9   7   4      647.26      624.79     29.04 o 
  -8   7   4      334.35      333.49     15.54 o 
  -7   7   4     1139.39     1041.67     30.89 o 
  -6   7   4      449.17      522.41     14.56 o 
  -5   7   4      284.72      268.61     13.51 o 
  -4   7   4     1569.78     1438.43     17.94 o 
  -3   7   4     1448.16     1414.66     18.12 o 
  -2   7   4      712.19      721.52     15.63 o 
  -1   7   4    18298.31    17148.94    274.26 o 
   0   7   4      334.51      268.69     13.25 o 
   1   7   4    17742.69    16497.21    200.04 o 
   2   7   4      705.21      711.05     13.24 o 
   3   7   4     1373.71     1322.22     13.69 o 
   4   7   4     1634.31     1502.53     15.36 o 
   5   7   4      273.68      276.00     12.65 o 
   6   7   4      459.14      526.19     14.79 o 
   7   7   4     1103.69     1016.48     18.76 o 
   8   7   4      327.84      323.80     17.35 o 
   9   7   4      675.29      664.51     18.75 o 
  10   7   4       45.85       76.75     22.46 o 
 -10   8   4       30.74       25.93     24.41 o 
  -9   8   4      292.20      297.55     24.19 o 
  -8   8   4      116.74      116.44     15.90 o 
  -7   8   4      314.04      293.96     15.44 o 
  -6   8   4      362.44      381.92     14.96 o 
  -5   8   4     3929.56     3861.10     33.24 o 
  -4   8   4      951.54      914.82     16.96 o 
  -3   8   4    11218.82    10853.93     45.31 o 
  -2   8   4     1218.82     1100.45     16.68 o 
  -1   8   4     1339.41     1239.76     18.40 o 
   0   8   4     2550.85     2264.80     29.01 o 
   1   8   4     1383.98     1299.16     23.66 o 
   2   8   4     1316.49     1272.12     57.62 o 
   3   8   4    11295.73    11046.52    104.10 o 
   4   8   4      943.89      918.80     12.99 o 
   5   8   4     3783.61     3717.17     39.17 o 
   6   8   4      385.72      403.81     15.21 o 
   7   8   4      318.01      305.65     15.22 o 
   8   8   4      133.28      132.31     14.56 o 
   9   8   4      283.69      290.86     20.32 o 
  10   8   4       27.28       42.17     20.32 o 
  -9   9   4      386.58      366.31     20.95 o 
  -8   9   4      317.22      331.84     18.18 o 
  -7   9   4      580.82      600.38     15.16 o 
  -6   9   4      829.76      857.12     15.87 o 
  -5   9   4      181.71      157.17     15.29 o 
  -4   9   4       22.93       36.68     15.29 o 
  -3   9   4      924.24      839.81     17.61 o 
  -2   9   4     2609.41     2758.84     43.80 o 
  -1   9   4     5508.78     5549.61    104.05 o 
   0   9   4     9426.95     9594.30    168.29 o 
   1   9   4     5538.68     5549.23    110.22 o 
   2   9   4     2575.89     2693.17     41.99 o 
   3   9   4      983.90      927.15     13.57 o 
   4   9   4       34.83       40.91     11.04 o 
   5   9   4      159.89      140.20     13.02 o 
   6   9   4      796.75      818.01     14.83 o 
   7   9   4      571.94      570.86     16.25 o 
   8   9   4      310.58      305.60     16.35 o 
   9   9   4      390.02      369.54     19.44 o 
  -9  10   4       90.59       82.59     20.65 o 
  -8  10   4      391.57      362.07     21.12 o 
  -7  10   4      120.64      140.85     19.02 o 
  -6  10   4     1853.08     1613.30     18.48 o 
  -5  10   4      358.90      350.46     16.24 o 
  -4  10   4     2815.63     2567.16     21.23 o 
  -3  10   4     1265.24     1222.57     18.62 o 
  -2  10   4     4009.37     4094.79     73.56 o 
  -1  10   4      568.87      665.66     15.21 o 
   0  10   4        4.55       14.36     13.59 o 
   1  10   4      551.07      628.80     15.81 o 
   2  10   4     3952.00     4018.36     75.50 o 
   3  10   4     1258.70     1241.79     15.33 o 
   4  10   4     2741.72     2552.14     27.79 o 
   5  10   4      350.19      342.38     13.68 o 
   6  10   4     1871.75     1615.03     21.66 o 
   7  10   4      133.09      161.60     16.14 o 
   8  10   4      388.22      357.20     18.08 o 
   9  10   4       81.82       82.17     20.98 o 
  -9  11   4      133.40      117.88     22.69 o 
  -8  11   4      966.79      939.63     31.90 o 
  -7  11   4      259.92      264.60     19.65 o 
  -6  11   4      680.54      652.38     18.32 o 
  -5  11   4      356.47      320.99     16.36 o 
  -4  11   4       17.97       10.24     15.96 o 
  -3  11   4      934.71      876.41     17.80 o 
  -2  11   4     2289.85     2242.38     43.69 o 
  -1  11   4       75.31       68.73     13.87 o 
   0  11   4     4788.86     4965.30     94.00 o 
   1  11   4       87.80       94.46     13.57 o 
   2  11   4     2237.83     2198.93     42.68 o 
   3  11   4      919.11      861.85     14.00 o 
   4  11   4       20.13       14.03     12.25 o 
   5  11   4      374.66      345.60     13.96 o 
   6  11   4      687.19      671.32     15.24 o 
   7  11   4      259.68      241.85     16.91 o 
   8  11   4      984.22      971.74     44.14 o 
   9  11   4      137.08      102.41     22.98 o 
  -8  12   4      266.09      264.87     24.76 o 
  -7  12   4      492.98      496.60     24.39 o 
  -6  12   4      616.72      722.82     18.65 o 
  -5  12   4     1472.01     1362.23     20.39 o 
  -4  12   4     3185.54     3222.65     44.97 o 
  -3  12   4      561.28      632.74     19.25 o 
  -2  12   4     3038.11     3053.08     60.47 o 
  -1  12   4      605.99      669.89     16.30 o 
   0  12   4      417.47      486.22     15.88 o 
   1  12   4      638.60      705.52     18.34 o 
   2  12   4     3103.57     3133.35     71.25 o 
   3  12   4      590.56      767.23     47.94 o 
   4  12   4     3095.82     3169.58     45.04 o 
   5  12   4     1511.01     1405.47     17.14 o 
   6  12   4      594.49      727.10     15.59 o 
   7  12   4      499.36      499.00     16.90 o 
   8  12   4      283.44      275.62     20.23 o 
  -8  13   4       78.44       87.67     20.66 o 
  -7  13   4      564.54      545.27     21.81 o 
  -6  13   4      344.24      346.64     20.64 o 
  -5  13   4       29.19       27.96     19.82 o 
  -4  13   4      489.92      460.48     19.42 o 
  -3  13   4     1881.73     1951.37     36.12 o 
  -2  13   4      812.37      798.17     17.56 o 
  -1  13   4     3769.82     3946.90    110.95 o 
   0  13   4     5687.95     5372.24    133.29 o 
   1  13   4     3703.61     3855.21     96.79 o 
   2  13   4      806.93      811.98     17.62 o 
   3  13   4     1829.60     1945.09     30.36 o 
   4  13   4      517.86      515.32     14.69 o 
   5  13   4       28.11       23.20     14.37 o 
   6  13   4      343.12      349.36     15.41 o 
   7  13   4      534.17      505.77     19.90 o 
   8  13   4       64.12       60.81     23.62 o 
  -7  14   4      337.66      342.34     22.63 o 
  -6  14   4      144.52      152.36     19.23 o 
  -5  14   4     1256.34     1290.49     21.43 o 
  -4  14   4       23.19       29.28     18.98 o 
  -3  14   4     4054.86     4045.00     87.15 o 
  -2  14   4     1278.46     1247.58     32.80 o 
  -1  14   4     1232.03     1184.39     29.22 o 
   0  14   4      755.36      797.72     27.66 o 
   1  14   4     1268.94     1163.05     29.27 o 
   2  14   4     1298.27     1276.06     35.90 o 
   3  14   4     3992.40     4060.33     74.52 o 
   4  14   4       25.16       35.25     14.33 o 
   5  14   4     1220.99     1251.42     18.17 o 
   6  14   4      150.21      152.21     16.29 o 
   7  14   4      357.22      361.79     18.94 o 
  -7  15   4      204.84      244.04     22.64 o 
  -6  15   4       53.00       54.07     19.06 o 
  -5  15   4      460.39      463.73     21.47 o 
  -4  15   4      284.06      235.88     19.35 o 
  -3  15   4      113.90      147.66     18.09 o 
  -2  15   4     1509.48     1470.29     47.96 o 
  -1  15   4     4561.03     4742.19    142.78 o 
   0  15   4     1196.74     1132.41     31.28 o 
   1  15   4     4688.94     4762.64    176.10 o 
   2  15   4     1470.62     1423.98     46.66 o 
   3  15   4      122.66      154.48     17.29 o 
   4  15   4      300.19      264.72     15.26 o 
   5  15   4      464.70      457.64     17.03 o 
   6  15   4       49.23       52.51     19.61 o 
   7  15   4      222.55      241.62     19.84 o 
  -6  16   4       33.29       53.50     26.22 o 
  -5  16   4      549.75      495.54     23.61 o 
  -4  16   4     1118.61     1087.95     24.02 o 
  -3  16   4     1962.88     1921.25     51.97 o 
  -2  16   4      914.29      874.87     25.46 o 
  -1  16   4      958.18      992.78     38.27 o 
   0  16   4      303.69      296.25     20.02 o 
   1  16   4      952.77      982.73     41.12 o 
   2  16   4      900.31      875.35     44.97 o 
   3  16   4     1983.32     2068.42     62.91 o 
   4  16   4     1074.47     1078.13     21.91 o 
   5  16   4      573.81      528.43     19.64 o 
   6  16   4       38.59       46.65     18.70 o 
  -5  17   4       33.95       38.19     22.47 o 
  -4  17   4       49.05       47.44     25.63 o 
  -3  17   4      439.35      443.61     20.14 o 
  -2  17   4      834.66      863.56     35.06 o 
  -1  17   4      343.64      398.04     22.89 o 
   0  17   4     4054.33     4428.76    175.61 o 
   1  17   4      350.84      400.97     21.38 o 
   2  17   4      852.09      931.87     41.36 o 
   3  17   4      446.71      455.38     19.95 o 
   4  17   4       43.74       52.06     19.31 o 
   5  17   4       28.32       18.27     20.80 o 
  -5  18   4        0.39       19.46     28.98 o 
  -4  18   4      918.07      813.42     24.57 o 
  -3  18   4       94.39       94.36     20.95 o 
  -2  18   4      761.47      842.63     32.98 o 
  -1  18   4      226.34      255.60     21.69 o 
   0  18   4       21.27       11.19     20.44 o 
   1  18   4      219.09      247.17     21.12 o 
   2  18   4      794.33      880.60     36.28 o 
   3  18   4       96.13       84.29     20.69 o 
   4  18   4      947.41      898.17     37.82 o 
   5  18   4        0.20       -5.77     27.82 o 
  -3  19   4      126.94      113.46     27.07 o 
  -2  19   4      572.69      577.65     26.32 o 
  -1  19   4      576.05      604.61     23.64 o 
   0  19   4      655.77      728.45     31.43 o 
   1  19   4      567.60      581.72     23.99 o 
   2  19   4      574.40      561.94     22.49 o 
   3  19   4      137.17      127.84     21.54 o 
  -1  20   4       32.43       39.33     23.87 o 
   0  20   4      182.01      142.30     24.04 o 
   1  20   4       37.08       35.18     23.39 o 
   1   0   5    16922.64    17548.46    134.95 o 
   2   0   5       14.90       50.82     12.49 o 
   3   0   5     1354.46     1426.18     19.22 o 
   4   0   5     5608.88     5824.49     34.68 o 
   5   0   5     2202.24     2162.15     19.42 o 
   6   0   5     4760.65     4870.79     81.69 o 
   7   0   5       55.55       54.58     14.63 o 
   8   0   5      378.16      387.75     14.94 o 
   9   0   5      262.05      257.27     22.13 o 
  10   0   5      262.15      288.20     22.64 o 
 -10   1   5      617.67      602.11     41.15 o 
  -9   1   5      228.27      290.23     18.40 o 
  -8   1   5     1018.19      952.32     17.83 o 
  -7   1   5     2405.98     2528.16     26.04 o 
  -6   1   5      603.60      570.56     14.69 o 
  -5   1   5     4832.80     4768.11     46.52 o 
  -4   1   5     6005.99     5878.79     40.27 o 
  -3   1   5     1998.02     1874.61     16.78 o 
  -2   1   5     5587.56     5751.95     49.99 o 
  -1   1   5     1521.19     1484.21     16.90 o 
   0   1   5     5484.32     4865.58     50.71 o 
   1   1   5     1340.55     1270.00     16.43 o 
   2   1   5     5454.75     5521.97     37.57 o 
   3   1   5     1937.98     1897.93     17.10 o 
   4   1   5     6003.17     5938.44     36.22 o 
   5   1   5     4709.29     4650.28     23.63 o 
   6   1   5      643.67      627.58     16.37 o 
   7   1   5     2402.52     2493.44     24.78 o 
   8   1   5      998.14      917.04     18.64 o 
   9   1   5      220.05      259.97     17.38 o 
  10   1   5      608.77      595.44     30.31 o 
 -10   2   5      211.80      220.88     25.41 o 
  -9   2   5      365.73      460.69     19.75 o 
  -8   2   5      835.72      826.06     20.93 o 
  -7   2   5     2443.26     2371.67     44.24 o 
  -6   2   5     3009.41     2808.79     36.06 o 
  -5   2   5     4691.83     4641.46     44.37 o 
  -4   2   5     1532.64     1449.65     15.44 o 
  -3   2   5     9178.52     9496.20     36.03 o 
  -2   2   5     3302.67     3535.08     23.65 o 
  -1   2   5      540.91      513.37     12.77 o 
   0   2   5     4955.87     4545.26     52.04 o 
   1   2   5      514.89      497.46     14.44 o 
   2   2   5     3298.98     3748.19    153.64 o 
   3   2   5     9554.87     9922.11     48.97 o 
   4   2   5     1642.93     1577.00     16.17 o 
   5   2   5     4846.17     4786.29     42.79 o 
   6   2   5     2932.12     2684.66     20.36 o 
   7   2   5     2448.28     2326.14     29.11 o 
   8   2   5      793.44      776.86     22.35 o 
   9   2   5      349.85      418.57     18.00 o 
  10   2   5      225.88      209.60     18.59 o 
 -10   3   5      104.40      129.26     19.58 o 
  -9   3   5     1838.16     1876.28     45.19 o 
  -8   3   5      167.79      206.34     16.26 o 
  -7   3   5     1346.31     1236.57     18.05 o 
  -6   3   5     6745.30     6784.09     75.69 o 
  -5   3   5     1268.23     1224.71     15.08 o 
  -4   3   5     2224.32     2110.25     16.76 o 
  -3   3   5     1548.70     1197.50     15.18 o 
  -2   3   5      199.90      178.36     13.55 o 
  -1   3   5    10463.82    10437.52     96.67 o 
   0   3   5       71.55       29.62     11.38 o 
   1   3   5    10788.65    10851.72    127.49 o 
   2   3   5      209.19      176.77     10.97 o 
   3   3   5     1663.13     1296.04     15.68 o 
   4   3   5     2307.55     2199.68     28.92 o 
   5   3   5     1327.35     1280.73     16.94 o 
   6   3   5     6761.28     6718.94     55.27 o 
   7   3   5     1385.94     1278.08     17.30 o 
   8   3   5      155.96      180.73     18.43 o 
   9   3   5     1803.48     1738.32     27.49 o 
  10   3   5      106.38      115.46     19.40 o 
 -10   4   5      413.27      395.79     20.08 o 
  -9   4   5      126.72      167.94     19.45 o 
  -8   4   5     1649.39     1675.35     18.91 o 
  -7   4   5     1068.40     1133.63     20.26 o 
  -6   4   5     1226.99     1238.97     25.77 o 
  -5   4   5     4585.87     4625.60     69.35 o 
  -4   4   5     4804.89     4845.42     49.45 o 
  -3   4   5     4312.43     4604.26     32.42 o 
  -2   4   5     6082.45     6154.49     34.68 o 
  -1   4   5     2447.82     2321.82     18.19 o 
   0   4   5      285.01      341.34     12.75 o 
   1   4   5     2543.60     2420.11     37.16 o 
   2   4   5     6221.31     6238.20     70.02 o 
   3   4   5     4256.19     4448.70     26.97 o 
   4   4   5     4863.17     4895.30     66.19 o 
   5   4   5     4559.50     4572.39     55.04 o 
   6   4   5     1289.57     1280.32     19.91 o 
   7   4   5     1140.15     1173.05     16.13 o 
   8   4   5     1660.84     1633.72     25.18 o 
   9   4   5      126.57      151.81     18.99 o 
  10   4   5      404.47      365.36     24.11 o 
 -10   5   5      283.22      274.65     22.51 o 
  -9   5   5      765.97      782.97     23.94 o 
  -8   5   5     1303.79     1286.12     22.63 o 
  -7   5   5     1338.35     1353.93     18.09 o 
  -6   5   5      718.36      665.08     14.74 o 
  -5   5   5     3334.24     3370.88     38.34 o 
  -4   5   5     3294.51     3423.06     31.97 o 
  -3   5   5      330.87      378.53     14.73 o 
  -2   5   5     2682.56     2802.11     22.30 o 
  -1   5   5     1797.34     1629.40     15.73 o 
   0   5   5     1207.66     1103.83     15.69 o 
   1   5   5     1707.62     1565.66     23.43 o 
   2   5   5     2769.67     2870.72     30.92 o 
   3   5   5      372.40      438.63     11.06 o 
   4   5   5     3249.00     3328.05     24.48 o 
   5   5   5     3303.23     3260.40     36.04 o 
   6   5   5      757.57      694.15     16.35 o 
   7   5   5     1338.88     1275.14     17.99 o 
   8   5   5     1306.64     1291.50     27.58 o 
   9   5   5      805.09      801.12     18.57 o 
  10   5   5      285.76      294.10     21.37 o 
 -10   6   5      121.77      137.96     22.37 o 
  -9   6   5      747.60      737.75     20.61 o 
  -8   6   5      388.83      407.53     19.43 o 
  -7   6   5      215.80      220.75     13.91 o 
  -6   6   5     3756.39     3803.00     58.97 o 
  -5   6   5      630.77      594.80     15.98 o 
  -4   6   5     6494.14     6235.72     53.64 o 
  -3   6   5     7016.49     6819.21     28.36 o 
  -2   6   5     2784.58     2760.38     21.63 o 
  -1   6   5     5867.65     5570.14     60.64 o 
   0   6   5     4767.65     4587.96     60.29 o 
   1   6   5     5838.83     5667.27     86.41 o 
   2   6   5     2772.02     2771.65     28.83 o 
   3   6   5     6988.81     6870.14     49.69 o 
   4   6   5     6218.88     5929.75     41.43 o 
   5   6   5      558.53      520.37     13.53 o 
   6   6   5     3824.17     3703.92     33.85 o 
   7   6   5      241.14      237.24     15.92 o 
   8   6   5      414.72      405.15     15.17 o 
   9   6   5      740.65      715.27     19.60 o 
  10   6   5      109.99      120.99     17.97 o 
 -10   7   5      638.94      641.55     22.49 o 
  -9   7   5      178.89      174.40     19.76 o 
  -8   7   5      933.94      937.60     18.18 o 
  -7   7   5      363.20      380.49     14.74 o 
  -6   7   5      796.03      856.94     18.87 o 
  -5   7   5     2184.12     2168.71     25.17 o 
  -4   7   5      968.44      910.61     16.39 o 
  -3   7   5     3299.22     3335.86     22.50 o 
  -2   7   5     9091.87     9609.63     63.74 o 
  -1   7   5     1298.40     1222.33     21.91 o 
   0   7   5     6647.33     7176.95     98.90 o 
   1   7   5     1379.91     1326.02     20.05 o 
   2   7   5     8881.33     9434.90    101.37 o 
   3   7   5     3386.92     3441.30     32.89 o 
   4   7   5      965.18      908.39     12.62 o 
   5   7   5     2205.61     2189.60     31.42 o 
   6   7   5      791.45      848.60     18.40 o 
   7   7   5      344.57      364.70     15.46 o 
   8   7   5      916.88      900.83     21.78 o 
   9   7   5      179.31      176.38     17.78 o 
  10   7   5      669.58      686.43     20.33 o 
 -10   8   5       46.20       53.10     24.58 o 
  -9   8   5      125.21      141.13     21.19 o 
  -8   8   5      181.31      171.74     16.49 o 
  -7   8   5     1150.34     1143.98     18.26 o 
  -6   8   5     1120.66     1026.81     16.23 o 
  -5   8   5     1524.73     1435.41     22.77 o 
  -4   8   5     4486.69     4396.36     56.25 o 
  -3   8   5      738.43      831.22     16.62 o 
  -2   8   5     3979.62     3942.12     66.03 o 
  -1   8   5     3075.01     3128.46     68.05 o 
   0   8   5      527.53      526.10     13.86 o 
   1   8   5     3347.17     3398.87     40.49 o 
   2   8   5     3977.52     3947.94     39.05 o 
   3   8   5      757.23      841.46     12.86 o 
   4   8   5     4616.46     4430.17     32.36 o 
   5   8   5     1483.81     1417.88     22.65 o 
   6   8   5     1133.24     1030.08     14.72 o 
   7   8   5     1200.31     1202.45     17.34 o 
   8   8   5      170.78      156.71     15.73 o 
   9   8   5      106.85      116.85     21.03 o 
  10   8   5       39.24       41.73     19.48 o 
  -9   9   5      258.12      255.11     20.04 o 
  -8   9   5       60.59       76.83     19.87 o 
  -7   9   5      727.57      675.11     15.11 o 
  -6   9   5      406.48      355.96     16.51 o 
  -5   9   5      749.40      694.89     16.61 o 
  -4   9   5      702.51      583.19     16.10 o 
  -3   9   5     1755.57     1624.11     31.61 o 
  -2   9   5     5774.75     5629.14     51.69 o 
  -1   9   5     4064.89     3864.24     90.77 o 
   0   9   5     8334.59     8429.77    140.75 o 
   1   9   5     3958.69     3860.53    123.10 o 
   2   9   5     5861.59     5768.44     76.82 o 
   3   9   5     1744.43     1632.43     24.77 o 
   4   9   5      760.77      641.41     12.47 o 
   5   9   5      749.86      712.24     14.07 o 
   6   9   5      393.21      354.60     14.11 o 
   7   9   5      713.33      646.76     16.74 o 
   8   9   5       55.13       57.95     16.32 o 
   9   9   5      257.96      252.03     19.30 o 
  -9  10   5      164.00      167.20     25.06 o 
  -8  10   5      461.37      485.64     24.27 o 
  -7  10   5      807.44      799.31     20.49 o 
  -6  10   5      178.79      196.79     17.15 o 
  -5  10   5     2087.20     2080.77     19.99 o 
  -4  10   5     1168.60     1056.71     18.13 o 
  -3  10   5     3384.51     3328.44     55.35 o 
  -2  10   5     3605.26     3452.47     88.94 o 
  -1  10   5     1205.03     1150.06     24.42 o 
   0  10   5     4836.36     5179.67     78.37 o 
   1  10   5     1141.29     1103.66     20.08 o 
   2  10   5     3688.47     3574.62     59.15 o 
   3  10   5     3471.21     3470.46     43.72 o 
   4  10   5     1130.06     1015.89     13.24 o 
   5  10   5     2206.37     2201.30     18.22 o 
   6  10   5      196.43      226.01     13.53 o 
   7  10   5      801.97      807.36     17.24 o 
   8  10   5      452.63      452.05     21.79 o 
   9  10   5      163.75      171.84     22.60 o 
  -9  11   5      344.88      318.86     25.73 o 
  -8  11   5      367.84      407.79     20.32 o 
  -7  11   5      455.41      469.88     19.58 o 
  -6  11   5     1110.26     1097.75     18.76 o 
  -5  11   5       70.71       53.83     16.18 o 
  -4  11   5     3213.41     3436.56     26.00 o 
  -3  11   5      165.69      201.52     16.65 o 
  -2  11   5      714.94      862.51     20.57 o 
  -1  11   5     5527.16     5496.55    108.81 o 
   0  11   5      336.27      407.45     13.83 o 
   1  11   5     5609.59     5577.77    119.99 o 
   2  11   5      733.52      875.65     16.95 o 
   3  11   5      132.63      165.75     12.63 o 
   4  11   5     3282.50     3554.60     55.39 o 
   5  11   5       76.78       60.35     13.21 o 
   6  11   5     1146.58     1169.22     17.24 o 
   7  11   5      449.51      469.83     16.91 o 
   8  11   5      360.65      398.97     19.67 o 
   9  11   5      356.05      341.09     23.80 o 
  -8  12   5      356.53      356.49     25.03 o 
  -7  12   5      330.28      326.11     20.93 o 
  -6  12   5      653.12      634.32     18.29 o 
  -5  12   5      486.75      458.65     18.05 o 
  -4  12   5      824.67      768.74     19.02 o 
  -3  12   5     4304.70     4120.19     73.66 o 
  -2  12   5     1379.95     1301.49     29.82 o 
  -1  12   5      451.64      462.89     15.71 o 
   0  12   5     1117.99     1047.64     24.43 o 
   1  12   5      508.58      511.98     15.08 o 
   2  12   5     1384.77     1306.86     28.70 o 
   3  12   5     4249.31     4207.06     75.53 o 
   4  12   5      820.05      780.74     14.64 o 
   5  12   5      444.83      416.78     14.61 o 
   6  12   5      651.38      629.66     15.24 o 
   7  12   5      341.99      333.68     17.72 o 
   8  12   5      358.79      338.89     18.72 o 
  -8  13   5      421.28      387.46     20.39 o 
  -7  13   5      598.45      649.67     20.43 o 
  -6  13   5       70.45       84.41     17.85 o 
  -5  13   5     1357.70     1404.48     21.66 o 
  -4  13   5      432.11      413.86     19.30 o 
  -3  13   5      581.48      613.05     19.77 o 
  -2  13   5     3944.77     3763.95     99.91 o 
  -1  13   5     2317.50     2319.72     56.62 o 
   0  13   5     1818.12     1777.96     50.03 o 
   1  13   5     2263.22     2262.82     61.98 o 
   2  13   5     3827.43     3647.65     87.26 o 
   3  13   5      658.38      702.04     15.74 o 
   4  13   5      455.01      441.64     14.23 o 
   5  13   5     1393.85     1449.63     19.36 o 
   6  13   5       58.69       73.79     15.25 o 
   7  13   5      577.75      610.52     18.14 o 
   8  13   5      410.74      383.93     22.50 o 
  -7  14   5      105.12      111.76     22.73 o 
  -6  14   5      480.42      505.21     20.24 o 
  -5  14   5      102.74      109.33     18.83 o 
  -4  14   5     2441.46     2350.56     28.69 o 
  -3  14   5      710.44      670.98     20.79 o 
  -2  14   5     3349.37     3417.18     82.24 o 
  -1  14   5     3497.91     3368.54    112.85 o 
   0  14   5      929.96      935.18     27.19 o 
   1  14   5     3528.40     3363.55     83.69 o 
   2  14   5     3315.55     3328.14     79.40 o 
   3  14   5      733.90      734.61     17.36 o 
   4  14   5     2412.54     2424.33     45.42 o 
   5  14   5      103.67      115.93     15.89 o 
   6  14   5      462.79      487.53     16.80 o 
   7  14   5      122.40      119.71     19.89 o 
  -7  15   5       73.81       56.04     24.03 o 
  -6  15   5      345.34      353.66     20.42 o 
  -5  15   5      249.15      240.94     20.25 o 
  -4  15   5       11.22       11.32     19.06 o 
  -3  15   5     1428.87     1315.50     21.83 o 
  -2  15   5     2044.04     2040.48     52.30 o 
  -1  15   5     1042.63     1049.66     42.01 o 
   0  15   5     4161.03     4362.97    165.00 o 
   1  15   5      993.73      985.80     32.88 o 
   2  15   5     2065.17     2086.54     59.57 o 
   3  15   5     1473.57     1408.80     27.34 o 
   4  15   5       17.45       30.49     15.15 o 
   5  15   5      257.47      258.45     15.70 o 
   6  15   5      348.86      356.27     20.56 o 
   7  15   5       61.90       50.86     18.99 o 
  -6  16   5      191.02      199.20     25.39 o 
  -5  16   5      374.28      328.93     22.68 o 
  -4  16   5      656.27      630.94     22.21 o 
  -3  16   5      834.39      823.51     23.92 o 
  -2  16   5     1802.60     1942.90     59.46 o 
  -1  16   5      815.47      882.06     31.14 o 
   0  16   5     1890.55     2152.15     76.91 o 
   1  16   5      806.90      856.95     39.15 o 
   2  16   5     1836.36     2001.43     79.47 o 
   3  16   5      832.66      901.71     35.25 o 
   4  16   5      697.84      716.30     18.78 o 
   5  16   5      353.68      322.71     17.07 o 
   6  16   5      203.95      195.73     18.86 o 
  -5  17   5      193.90      171.86     22.52 o 
  -4  17   5      703.60      634.72     22.28 o 
  -3  17   5      190.62      163.47     21.46 o 
  -2  17   5      830.01      925.39     27.00 o 
  -1  17   5     2137.41     2264.41     83.34 o 
   0  17   5      172.55      191.66     21.34 o 
   1  17   5     2176.61     2301.98    116.49 o 
   2  17   5      807.88      889.06     31.65 o 
   3  17   5      188.63      169.64     19.20 o 
   4  17   5      708.32      681.81     22.05 o 
   5  17   5      198.00      189.13     23.03 o 
  -4  18   5      111.60       87.93     22.24 o 
  -3  18   5     1009.27      940.08     25.17 o 
  -2  18   5      642.87      649.04     30.05 o 
  -1  18   5      415.61      440.85     22.02 o 
   0  18   5      574.21      577.25     22.62 o 
   1  18   5      427.50      442.39     22.39 o 
   2  18   5      651.52      644.92     23.82 o 
   3  18   5     1043.69     1039.84     46.01 o 
   4  18   5      117.05       95.36     20.68 o 
  -3  19   5       66.35       89.64     26.90 o 
  -2  19   5      160.51      163.22     22.05 o 
  -1  19   5      774.44      837.48     33.40 o 
   0  19   5      933.23      974.64     50.55 o 
   1  19   5      750.87      821.23     33.56 o 
   2  19   5      180.25      209.34     21.98 o 
   3  19   5       72.54      100.12     21.71 o 
  -1  20   5      229.92      239.03     24.14 o 
   0  20   5      370.91      395.29     25.18 o 
   1  20   5      233.61      261.68     25.31 o 
   1   0   6      348.84      417.82     11.37 o 
   2   0   6    21309.39    20663.05    185.01 o 
   3   0   6      899.55     1106.78     14.05 o 
   4   0   6     1524.34     1713.46     17.97 o 
   5   0   6     7259.14     7493.07     94.44 o 
   6   0   6      243.58      255.49     15.46 o 
   7   0   6     3205.69     3216.77     39.78 o 
   8   0   6     1214.76     1254.14     22.30 o 
   9   0   6       64.41       67.12     17.89 o 
  10   0   6      548.68      575.10     17.77 o 
 -10   1   6       75.74       70.04     19.39 o 
  -9   1   6      689.88      712.01     32.65 o 
  -8   1   6      549.30      560.73     16.69 o 
  -7   1   6      140.31      172.93     14.82 o 
  -6   1   6     3758.00     3751.56     45.95 o 
  -5   1   6      228.44      194.32     13.19 o 
  -4   1   6    12270.53    12675.26    116.38 o 
  -3   1   6     6598.80     6534.43     33.57 o 
  -2   1   6     6737.71     6746.84     66.61 o 
  -1   1   6     7973.47     8988.97     73.76 o 
   0   1   6      146.33      110.21     10.42 o 
   1   1   6     7690.57     8762.87     96.38 o 
   2   1   6     6840.33     6748.06     43.09 o 
   3   1   6     6446.60     6407.67     56.53 o 
   4   1   6    12783.32    13046.94     99.76 o 
   5   1   6      185.47      150.50     14.11 o 
   6   1   6     3768.37     3785.18     28.69 o 
   7   1   6      157.14      188.19     16.20 o 
   8   1   6      548.09      558.83     18.90 o 
   9   1   6      677.77      700.15     39.92 o 
  10   1   6       81.75      105.39     19.48 o 
 -10   2   6      481.66      481.36     20.27 o 
  -9   2   6      624.76      650.16     20.20 o 
  -8   2   6     1085.94     1007.76     25.93 o 
  -7   2   6      592.32      588.93     15.39 o 
  -6   2   6     3495.32     3235.47     29.43 o 
  -5   2   6     2407.11     2507.57    122.69 o 
  -4   2   6     4338.91     4268.14     29.88 o 
  -3   2   6     3672.58     3894.20     52.95 o 
  -2   2   6     1338.75     1251.79     17.02 o 
  -1   2   6    10856.06    11619.47     84.73 o 
   0   2   6     1644.98     1961.47     16.96 o 
   1   2   6    10848.70    11687.68    122.39 o 
   2   2   6     1479.12     1387.08     15.18 o 
   3   2   6     3552.68     3743.99     21.24 o 
   4   2   6     4483.87     4433.75     57.72 o 
   5   2   6     2366.95     2287.46     26.06 o 
   6   2   6     3504.47     3239.39     26.50 o 
   7   2   6      571.33      569.89     16.47 o 
   8   2   6     1068.05      991.69     25.60 o 
   9   2   6      594.49      622.21     23.70 o 
  10   2   6      451.86      448.78     21.11 o 
 -10   3   6      307.61      301.03     17.32 o 
  -9   3   6       24.32       27.28     14.60 o 
  -8   3   6      999.05      998.69     30.75 o 
  -7   3   6     2966.95     2810.09     36.98 o 
  -6   3   6      892.74      830.42     14.39 o 
  -5   3   6    11869.78    11222.13    124.68 o 
  -4   3   6      318.67      243.55     12.33 o 
  -3   3   6     1668.65     1857.55     23.97 o 
  -2   3   6     3856.56     4428.48     24.63 o 
  -1   3   6    12580.96    13081.99     78.00 o 
   0   3   6     2864.28     2963.34     44.36 o 
   1   3   6    12459.93    13032.11    138.67 o 
   2   3   6     4009.64     4564.86     38.64 o 
   3   3   6     1768.03     1944.58     15.86 o 
   4   3   6      301.11      238.21     13.49 o 
   5   3   6    12014.52    11395.47     86.11 o 
   6   3   6      927.83      852.57     16.18 o 
   7   3   6     2887.52     2666.23     19.63 o 
   8   3   6      997.30      935.79     19.44 o 
   9   3   6       26.51       42.96     17.87 o 
  10   3   6      303.16      267.13     22.76 o 
 -10   4   6       77.77       54.57     18.69 o 
  -9   4   6     1840.82     1880.30     42.34 o 
  -8   4   6      332.48      372.54     18.79 o 
  -7   4   6     1613.21     1570.35     15.95 o 
  -6   4   6     1851.30     1890.96     36.92 o 
  -5   4   6      109.81      114.64     12.62 o 
  -4   4   6     1260.39     1205.89     13.98 o 
  -3   4   6     4979.33     4895.95     42.99 o 
  -2   4   6     1231.36     1416.36     17.57 o 
  -1   4   6     2939.04     2563.66     20.10 o 
   0   4   6     2478.13     2402.83     33.58 o 
   1   4   6     3324.58     2974.08     66.71 o 
   2   4   6     1311.15     1501.34     21.06 o 
   3   4   6     5069.17     4964.04     38.71 o 
   4   4   6     1281.10     1235.52     15.66 o 
   5   4   6      122.91      114.77     13.33 o 
   6   4   6     1885.62     1858.00     21.03 o 
   7   4   6     1623.45     1574.41     18.71 o 
   8   4   6      318.77      328.87     17.52 o 
   9   4   6     1823.99     1795.58     37.41 o 
  10   4   6       79.78       56.92     17.92 o 
 -10   5   6      284.41      298.52     22.90 o 
  -9   5   6      310.80      320.82     17.01 o 
  -8   5   6      230.16      241.83     15.24 o 
  -7   5   6     1608.81     1805.56     18.80 o 
  -6   5   6     3535.50     3499.22     64.32 o 
  -5   5   6     3587.03     3574.36     42.70 o 
  -4   5   6     3889.43     3971.93     34.75 o 
  -3   5   6     5128.35     4810.37     29.10 o 
  -2   5   6     2785.88     2817.14     20.75 o 
  -1   5   6     2102.85     1983.48     20.77 o 
   0   5   6     1009.15      898.22     14.22 o 
   1   5   6     2095.49     2016.03     29.30 o 
   2   5   6     2553.50     2598.86     23.11 o 
   3   5   6     5065.79     4796.86     44.37 o 
   4   5   6     3723.15     3810.35     40.81 o 
   5   5   6     3691.54     3616.54     53.12 o 
   6   5   6     3522.13     3330.34     40.96 o 
   7   5   6     1621.42     1776.57     24.54 o 
   8   5   6      223.02      235.96     17.21 o 
   9   5   6      307.28      315.81     16.63 o 
  10   5   6      294.57      295.97     17.07 o 
 -10   6   6      268.16      282.49     24.61 o 
  -9   6   6       32.19       28.80     18.42 o 
  -8   6   6     1743.45     1760.59     46.14 o 
  -7   6   6     1099.34     1035.03     23.63 o 
  -6   6   6       14.33       16.09     12.49 o 
  -5   6   6     2745.08     2623.90     41.20 o 
  -4   6   6      913.16     1052.21     15.96 o 
  -3   6   6      904.20      861.07     16.17 o 
  -2   6   6     9747.42    10489.92     68.36 o 
  -1   6   6     3790.61     3625.16     44.43 o 
   0   6   6     9122.57     9391.08    164.53 o 
   1   6   6     3799.49     3716.38     60.43 o 
   2   6   6     9881.70    10669.26    162.16 o 
   3   6   6      873.19      831.64     12.54 o 
   4   6   6      926.61     1046.97     13.45 o 
   5   6   6     2655.95     2486.69     27.63 o 
   6   6   6       18.94       14.73     15.23 o 
   7   6   6     1144.83     1046.19     15.75 o 
   8   6   6     1772.83     1792.47     35.78 o 
   9   6   6       31.61       24.39     16.66 o 
  10   6   6      259.01      225.52     17.36 o 
 -10   7   6       15.31       47.16     21.39 o 
  -9   7   6      392.55      426.25     20.90 o 
  -8   7   6      297.65      336.22     15.98 o 
  -7   7   6      824.29      843.35     27.57 o 
  -6   7   6     1607.41     1528.94     26.65 o 
  -5   7   6      593.85      578.52     15.43 o 
  -4   7   6     9941.51     9666.34    105.09 o 
  -3   7   6     4056.23     3898.79     22.88 o 
  -2   7   6     5406.94     5204.93     68.56 o 
  -1   7   6     1800.44     1887.64     21.27 o 
   0   7   6      982.43      930.25     17.78 o 
   1   7   6     1715.17     1816.19     27.23 o 
   2   7   6     5455.25     5364.00     72.61 o 
   3   7   6     4134.42     3933.16     43.46 o 
   4   7   6     9874.79     9612.37     77.89 o 
   5   7   6      590.42      575.98     13.94 o 
   6   7   6     1580.41     1491.78     25.98 o 
   7   7   6      803.56      801.86     16.17 o 
   8   7   6      290.98      326.18     15.76 o 
   9   7   6      395.81      419.99     18.05 o 
  10   7   6       15.68       30.20     17.66 o 
  -9   8   6       97.02       86.77     20.13 o 
  -8   8   6      252.66      287.50     19.02 o 
  -7   8   6      209.51      229.71     16.17 o 
  -6   8   6     1894.41     1793.50     19.18 o 
  -5   8   6     1404.92     1465.50     24.90 o 
  -4   8   6       88.69       72.29     14.95 o 
  -3   8   6     3047.24     3170.35     22.03 o 
  -2   8   6     3779.34     3698.76     39.26 o 
  -1   8   6     1721.04     1745.20     28.88 o 
   0   8   6     9062.95     9150.40    158.15 o 
   1   8   6     1722.68     1793.50     29.53 o 
   2   8   6     3946.29     3897.47     61.95 o 
   3   8   6     3134.08     3256.73     32.19 o 
   4   8   6       94.38       75.05     11.40 o 
   5   8   6     1508.58     1581.77     18.59 o 
   6   8   6     1942.97     1850.62     40.40 o 
   7   8   6      217.23      229.50     15.26 o 
   8   8   6      227.37      248.26     16.04 o 
   9   8   6       87.72       71.78     18.10 o 
  -9   9   6       36.14       52.87     23.35 o 
  -8   9   6      662.52      657.29     23.42 o 
  -7   9   6      158.29      164.29     18.82 o 
  -6   9   6     1982.97     1942.99     39.64 o 
  -5   9   6     1238.62     1275.96     18.58 o 
  -4   9   6     2120.32     2121.02     25.56 o 
  -3   9   6     2119.52     2283.67     38.94 o 
  -2   9   6      778.61      790.15     16.13 o 
  -1   9   6     6324.81     6339.40    158.49 o 
   0   9   6       31.86       30.01     12.89 o 
   1   9   6     6335.70     6465.39    133.22 o 
   2   9   6      883.24      950.76     14.95 o 
   3   9   6     2126.39     2248.68     19.48 o 
   4   9   6     2165.49     2150.66     19.92 o 
   5   9   6     1249.54     1280.28     14.92 o 
   6   9   6     2010.67     2043.63     27.90 o 
   7   9   6      147.09      131.88     15.34 o 
   8   9   6      654.25      630.94     22.13 o 
   9   9   6       31.86       40.21     16.71 o 
  -9  10   6      750.01      745.09     31.00 o 
  -8  10   6      560.23      553.71     20.13 o 
  -7  10   6      512.66      513.89     19.99 o 
  -6  10   6      613.34      656.83     18.46 o 
  -5  10   6      216.20      266.73     16.54 o 
  -4  10   6      462.35      507.01     16.26 o 
  -3  10   6     3322.46     3373.09     62.25 o 
  -2  10   6      661.36      602.18     20.62 o 
  -1  10   6     8920.74     8752.51    188.10 o 
   0  10   6        2.25       15.46     12.80 o 
   1  10   6     9107.65     9096.26    123.38 o 
   2  10   6      668.73      626.99     16.91 o 
   3  10   6     3395.28     3540.40     34.20 o 
   4  10   6      501.04      530.41     12.71 o 
   5  10   6      215.32      259.65     13.33 o 
   6  10   6      639.40      704.32     14.47 o 
   7  10   6      546.14      540.76     16.07 o 
   8  10   6      549.42      570.09     21.62 o 
   9  10   6      697.06      672.44     27.28 o 
  -9  11   6      117.59      109.52     25.00 o 
  -8  11   6        2.90        4.17     20.38 o 
  -7  11   6     1499.56     1552.50     20.82 o 
  -6  11   6      237.19      260.78     17.33 o 
  -5  11   6     3403.62     3396.51     31.71 o 
  -4  11   6      328.16      341.84     16.98 o 
  -3  11   6     2523.37     2347.93     45.18 o 
  -2  11   6     1200.05     1070.90     25.83 o 
  -1  11   6      355.65      335.76     13.84 o 
   0  11   6     1923.04     1823.35     35.48 o 
   1  11   6      315.08      290.41     14.60 o 
   2  11   6     1213.48     1090.66     16.16 o 
   3  11   6     2522.50     2416.59     31.58 o 
   4  11   6      347.77      368.94     13.03 o 
   5  11   6     3399.99     3457.76     42.48 o 
   6  11   6      222.78      250.89     14.19 o 
   7  11   6     1497.29     1508.83     21.66 o 
   8  11   6        3.00       16.48     16.25 o 
   9  11   6      110.45       91.14     21.25 o 
  -8  12   6      574.16      599.38     22.28 o 
  -7  12   6      478.02      550.49     21.58 o 
  -6  12   6       54.35       57.21     16.36 o 
  -5  12   6      523.84      574.13     17.91 o 
  -4  12   6      602.75      692.21     18.28 o 
  -3  12   6      659.26      570.08     18.94 o 
  -2  12   6     2924.57     2903.64     57.89 o 
  -1  12   6     1883.20     1855.47     43.84 o 
   0  12   6       71.76       95.54     14.22 o 
   1  12   6     1776.95     1757.98     40.28 o 
   2  12   6     2956.30     3056.00     60.48 o 
   3  12   6      676.19      611.31     15.43 o 
   4  12   6      548.35      630.07     14.09 o 
   5  12   6      490.40      542.33     14.54 o 
   6  12   6       64.02       65.63     14.30 o 
   7  12   6      478.27      530.38     16.61 o 
   8  12   6      594.74      559.31     19.52 o 
  -8  13   6      201.04      181.15     20.29 o 
  -7  13   6      104.05      114.24     18.27 o 
  -6  13   6     1342.98     1288.87     25.68 o 
  -5  13   6      140.81      119.08     18.23 o 
  -4  13   6     1739.92     1604.31     20.68 o 
  -3  13   6     1073.87     1103.23     38.22 o 
  -2  13   6      806.88      815.71     21.00 o 
  -1  13   6     3066.50     3235.09     84.94 o 
   0  13   6      347.15      412.18     15.81 o 
   1  13   6     2977.10     3046.72     81.68 o 
   2  13   6      789.15      781.53     19.22 o 
   3  13   6     1083.37     1162.98     28.82 o 
   4  13   6     1788.96     1664.05     27.57 o 
   5  13   6      136.37      125.42     13.41 o 
   6  13   6     1343.86     1409.01     52.72 o 
   7  13   6      105.13      115.62     16.96 o 
   8  13   6      185.91      159.47     19.96 o 
  -7  14   6       33.27       35.77     19.61 o 
  -6  14   6      141.28      155.78     19.48 o 
  -5  14   6      543.69      476.35     19.60 o 
  -4  14   6      165.83      148.27     19.64 o 
  -3  14   6     1737.84     1659.56     27.30 o 
  -2  14   6     2308.65     2267.76     57.36 o 
  -1  14   6      428.66      468.70     18.14 o 
   0  14   6     4952.37     5093.45    157.27 o 
   1  14   6      444.21      493.13     16.89 o 
   2  14   6     2332.17     2345.74     59.48 o 
   3  14   6     1720.79     1732.15     43.29 o 
   4  14   6      164.97      155.54     15.98 o 
   5  14   6      525.18      462.64     14.54 o 
   6  14   6      135.85      120.04     16.66 o 
   7  14   6       37.71       33.49     16.13 o 
  -7  15   6       35.29       50.81     20.49 o 
  -6  15   6      328.72      305.33     20.46 o 
  -5  15   6      128.22      101.88     20.89 o 
  -4  15   6     1909.86     1947.24     29.94 o 
  -3  15   6      115.47      115.51     18.66 o 
  -2  15   6     1889.97     2024.54     69.01 o 
  -1  15   6     1271.79     1325.47     50.11 o 
   0  15   6       21.90       26.48     17.19 o 
   1  15   6     1284.82     1317.71     42.64 o 
   2  15   6     1840.77     2003.55     47.01 o 
   3  15   6      101.16       95.19     17.06 o 
   4  15   6     1962.29     2160.87     46.28 o 
   5  15   6      126.28      112.98     16.24 o 
   6  15   6      319.35      308.06     17.89 o 
   7  15   6       35.31       31.92     17.70 o 
  -6  16   6      120.62      128.09     22.89 o 
  -5  16   6      129.49      142.09     20.77 o 
  -4  16   6      233.45      228.35     19.78 o 
  -3  16   6      499.91      504.83     20.85 o 
  -2  16   6      987.38      953.35     30.44 o 
  -1  16   6     2160.74     2442.84    100.59 o 
   0  16   6     1096.75     1026.20     38.49 o 
   1  16   6     2193.70     2411.53     77.80 o 
   2  16   6      991.22      946.51     26.80 o 
   3  16   6      529.90      584.93     22.57 o 
   4  16   6      233.47      235.96     18.32 o 
   5  16   6      144.13      158.76     18.42 o 
   6  16   6      114.60      123.25     20.29 o 
  -5  17   6      810.60      743.23     24.44 o 
  -4  17   6      264.66      261.41     21.48 o 
  -3  17   6     1317.53     1291.53     24.15 o 
  -2  17   6      259.08      278.93     20.84 o 
  -1  17   6      499.74      560.56     23.48 o 
   0  17   6     1145.78     1194.44     41.67 o 
   1  17   6      479.75      542.43     27.60 o 
   2  17   6      275.27      287.67     20.36 o 
   3  17   6     1349.94     1391.25     47.53 o 
   4  17   6      252.58      248.83     19.83 o 
   5  17   6      802.95      777.30     26.38 o 
  -4  18   6      232.86      239.13     22.50 o 
  -3  18   6      756.60      715.76     24.54 o 
  -2  18   6      745.16      754.33     35.17 o 
  -1  18   6     1137.97     1180.76     49.74 o 
   0  18   6      270.46      241.19     21.98 o 
   1  18   6     1085.58     1138.44     46.90 o 
   2  18   6      751.06      779.08     37.84 o 
   3  18   6      763.25      773.33     37.45 o 
   4  18   6      251.47      267.90     21.25 o 
  -3  19   6      153.05      140.07     27.09 o 
  -2  19   6      107.68       86.79     26.48 o 
  -1  19   6      292.27      308.16     23.16 o 
   0  19   6      746.74      720.08     30.47 o 
   1  19   6      305.25      332.80     23.89 o 
   2  19   6       93.88       82.32     21.69 o 
   3  19   6      136.18      146.53     22.31 o 
   1   0   7    16468.41    18201.23    134.21 o 
   2   0   7     3606.13     3392.96     31.49 o 
   3   0   7     2913.86     3111.65     31.42 o 
   4   0   7       76.43      152.10     12.72 o 
   5   0   7     1136.27     1021.67     14.81 o 
   6   0   7     6507.56     6197.65     79.99 o 
   7   0   7     1024.72      966.88     16.59 o 
   8   0   7        3.98       11.96     20.42 o 
   9   0   7      865.62      913.52     19.60 o 
  10   0   7      202.81      183.15     17.23 o 
 -10   1   7        4.37       17.32     17.37 o 
  -9   1   7      118.98      126.06     17.89 o 
  -8   1   7      294.14      316.99     15.73 o 
  -7   1   7     2301.62     2160.19     36.71 o 
  -6   1   7       77.69       69.12     12.89 o 
  -5   1   7     4729.72     4551.94     33.11 o 
  -4   1   7     3396.21     3915.78     41.21 o 
  -3   1   7     9492.92     9240.75    123.31 o 
  -2   1   7     8045.39     8873.21     75.33 o 
  -1   1   7      700.20      780.94     11.98 o 
   0   1   7      148.90       91.98     10.43 o 
   1   1   7      643.90      715.75     12.29 o 
   2   1   7     7951.12     8628.91     43.47 o 
   3   1   7     9602.32     9301.41     71.42 o 
   4   1   7     3355.17     3877.15     31.06 o 
   5   1   7     4892.79     4815.16    119.99 o 
   6   1   7       65.47       61.69     13.47 o 
   7   1   7     2237.09     2108.19     20.77 o 
   8   1   7      311.38      327.77     17.68 o 
   9   1   7      111.62      112.31     20.70 o 
  10   1   7        4.01       -2.81     20.68 o 
 -10   2   7      385.82      375.63     18.39 o 
  -9   2   7      671.80      668.57     15.82 o 
  -8   2   7      994.39      949.38     21.30 o 
  -7   2   7     1468.95     1715.75    104.95 o 
  -6   2   7     1136.81     1014.99     16.63 o 
  -5   2   7     1032.47     1132.16     14.93 o 
  -4   2   7      169.37      159.17     12.65 o 
  -3   2   7     3695.98     3992.88     51.04 o 
  -2   2   7     2389.76     2267.10     22.11 o 
  -1   2   7     6392.79     6286.25     42.14 o 
   0   2   7    10279.38    10269.95     97.38 o 
   1   2   7     6726.32     6771.96     87.17 o 
   2   2   7     2292.98     2135.04     17.14 o 
   3   2   7     3786.35     4063.36     27.45 o 
   4   2   7      168.13      147.63     12.98 o 
   5   2   7     1046.47     1100.64     16.57 o 
   6   2   7     1228.30     1118.28     17.18 o 
   7   2   7     1488.28     1554.36     21.59 o 
   8   2   7     1011.45      958.01     20.13 o 
   9   2   7      613.69      616.98     23.83 o 
  10   2   7      387.89      381.04     21.57 o 
 -10   3   7       40.40       46.02     17.78 o 
  -9   3   7      259.06      268.04     15.82 o 
  -8   3   7      359.06      364.05     18.44 o 
  -7   3   7      551.07      579.79     16.46 o 
  -6   3   7     5753.38     5596.26     74.53 o 
  -5   3   7     1009.22     1082.09     14.63 o 
  -4   3   7     8271.52     8192.15    113.89 o 
  -3   3   7     1227.56     1508.35     21.58 o 
  -2   3   7     2725.11     2885.40     18.66 o 
  -1   3   7     1608.96     1781.77     16.46 o 
   0   3   7     3459.11     3713.99     38.65 o 
   1   3   7     1609.04     1849.72     26.61 o 
   2   3   7     2486.87     2588.86     22.77 o 
   3   3   7     1297.78     1585.12     14.17 o 
   4   3   7     8417.31     8312.83     68.17 o 
   5   3   7     1019.48     1087.03     14.95 o 
   6   3   7     5622.05     5381.24     36.04 o 
   7   3   7      552.48      588.28     16.14 o 
   8   3   7      347.97      354.69     18.03 o 
   9   3   7      254.43      249.11     20.02 o 
  10   3   7       45.12       46.76     18.61 o 
 -10   4   7      718.84      747.68     34.95 o 
  -9   4   7      133.06      147.03     17.72 o 
  -8   4   7     3312.04     3372.84     69.79 o 
  -7   4   7      214.62      236.44     13.89 o 
  -6   4   7     1015.36      990.79     14.36 o 
  -5   4   7      325.16      337.60     12.13 o 
  -4   4   7     1008.05     1064.66     16.15 o 
  -3   4   7      403.23      476.45     14.59 o 
  -2   4   7     7189.98     7439.06     62.78 o 
  -1   4   7      203.24      241.30     11.05 o 
   0   4   7    15890.86    14898.29    188.42 o 
   1   4   7      238.65      289.55     13.57 o 
   2   4   7     7388.37     7699.48     69.43 o 
   3   4   7      389.26      470.42     11.50 o 
   4   4   7     1001.27     1062.13     15.23 o 
   5   4   7      319.45      321.92     13.78 o 
   6   4   7     1007.93      966.44     17.41 o 
   7   4   7      216.39      232.50     15.42 o 
   8   4   7     3353.66     3208.78     40.29 o 
   9   4   7      131.03      123.74     20.19 o 
  10   4   7      682.23      672.77     18.10 o 
 -10   5   7       62.26       69.25     18.04 o 
  -9   5   7        3.75        4.24     13.67 o 
  -8   5   7      219.91      224.86     15.93 o 
  -7   5   7      541.71      544.32     15.33 o 
  -6   5   7     1256.23     1194.50     31.11 o 
  -5   5   7     3654.64     3715.78     47.66 o 
  -4   5   7     6102.97     5996.81     28.06 o 
  -3   5   7     1955.96     1813.74     18.13 o 
  -2   5   7     3239.29     3265.31     24.51 o 
  -1   5   7      681.79      816.92     13.37 o 
   0   5   7     1494.01     1244.42     18.28 o 
   1   5   7      727.57      882.28     16.31 o 
   2   5   7     3358.22     3433.68     50.96 o 
   3   5   7     1817.67     1667.66     17.67 o 
   4   5   7     6200.36     6123.98     36.95 o 
   5   5   7     3621.05     3633.34     29.26 o 
   6   5   7     1333.57     1252.54     18.19 o 
   7   5   7      567.02      563.18     15.42 o 
   8   5   7      207.45      198.40     16.77 o 
   9   5   7        2.77        3.25     17.50 o 
  10   5   7       62.78       56.33     17.49 o 
 -10   6   7      122.00      119.27     19.35 o 
  -9   6   7     1216.11     1308.06     26.13 o 
  -8   6   7      130.43      172.61     18.37 o 
  -7   6   7      949.38      978.87     15.51 o 
  -6   6   7     1251.14     1258.67     18.71 o 
  -5   6   7      131.26      132.68     14.81 o 
  -4   6   7      498.19      490.07     14.72 o 
  -3   6   7     4073.67     4130.12     27.10 o 
  -2   6   7     1066.40      863.05     14.40 o 
  -1   6   7     9020.31     8970.68    110.00 o 
   0   6   7     1843.87     1806.72     23.93 o 
   1   6   7     8834.28     9041.11    175.05 o 
   2   6   7     1190.08     1004.44     13.62 o 
   3   6   7     4021.60     4098.23     34.56 o 
   4   6   7      497.87      489.30     11.06 o 
   5   6   7      138.28      136.94     11.77 o 
   6   6   7     1321.02     1312.61     20.58 o 
   7   6   7      996.39      975.71     18.82 o 
   8   6   7      127.17      170.76     17.83 o 
   9   6   7     1254.54     1272.24     33.25 o 
  10   6   7      118.68      129.85     18.42 o 
 -10   7   7       16.67       25.55     17.08 o 
  -9   7   7      118.27      134.08     18.14 o 
  -8   7   7      144.58      138.64     14.22 o 
  -7   7   7      917.06      939.46     18.62 o 
  -6   7   7       10.97       42.41     16.28 o 
  -5   7   7     3833.78     3798.47     40.95 o 
  -4   7   7     1855.96     1823.31     37.24 o 
  -3   7   7     9307.83     9108.75     38.11 o 
  -2   7   7      542.96      539.81     13.82 o 
  -1   7   7     2967.75     2863.71     29.78 o 
   0   7   7      202.31      188.62     13.29 o 
   1   7   7     2945.77     2892.84     56.40 o 
   2   7   7      554.91      544.79     12.81 o 
   3   7   7     9378.79     9199.09    108.89 o 
   4   7   7     1875.48     1839.20     21.20 o 
   5   7   7     3819.21     3750.84     38.55 o 
   6   7   7       11.49       46.02     12.41 o 
   7   7   7      922.14      940.49     16.74 o 
   8   7   7      137.46      134.00     14.63 o 
   9   7   7      119.25      136.03     17.03 o 
  10   7   7       18.12       15.54     18.14 o 
  -9   8   7      782.73      777.31     18.98 o 
  -8   8   7       60.79       82.65     21.34 o 
  -7   8   7     1225.00     1161.84     21.46 o 
  -6   8   7      180.01      176.15     15.02 o 
  -5   8   7      935.67      902.18     22.29 o 
  -4   8   7       10.06       18.51     13.10 o 
  -3   8   7     3977.82     3982.63     22.70 o 
  -2   8   7      951.32      940.59     14.88 o 
  -1   8   7    10183.20     9387.71    125.78 o 
   0   8   7     2961.52     3012.73     61.16 o 
   1   8   7    10458.15     9874.56    178.97 o 
   2   8   7      990.15      993.97     18.48 o 
   3   8   7     4186.02     4201.90     71.18 o 
   4   8   7       11.63       18.45     10.51 o 
   5   8   7      957.94      926.45     15.55 o 
   6   8   7      171.34      177.26     12.98 o 
   7   8   7     1304.43     1235.60     19.66 o 
   8   8   7       49.90       69.35     14.28 o 
   9   8   7      725.50      699.85     18.29 o 
  -9   9   7      227.95      212.93     19.18 o 
  -8   9   7      295.64      332.82     19.88 o 
  -7   9   7      655.23      687.61     20.14 o 
  -6   9   7      788.92      784.70     18.45 o 
  -5   9   7     3246.41     3409.17     21.57 o 
  -4   9   7     3522.89     3372.72     24.22 o 
  -3   9   7     1406.12     1427.19     18.13 o 
  -2   9   7     4178.97     4040.72     35.96 o 
  -1   9   7      822.22      665.05     15.45 o 
   0   9   7       93.00      109.69     12.93 o 
   1   9   7      779.97      648.78     15.49 o 
   2   9   7     4065.83     3994.51     69.28 o 
   3   9   7     1492.31     1552.04     22.26 o 
   4   9   7     3684.72     3526.16     34.85 o 
   5   9   7     3309.58     3438.93     38.28 o 
   6   9   7      820.42      833.54     15.06 o 
   7   9   7      643.25      685.14     15.83 o 
   8   9   7      280.01      296.90     16.18 o 
   9   9   7      222.46      221.52     16.08 o 
  -9  10   7      239.67      274.04     20.94 o 
  -8  10   7      960.49      880.54     20.71 o 
  -7  10   7      270.42      268.13     19.73 o 
  -6  10   7     1154.28     1192.64     19.81 o 
  -5  10   7      112.12       84.80     16.04 o 
  -4  10   7      413.47      357.20     15.35 o 
  -3  10   7      581.46      533.62     16.90 o 
  -2  10   7     4456.76     4330.33     73.17 o 
  -1  10   7       65.41       63.01     13.99 o 
   0  10   7     9271.91     9070.99    211.29 o 
   1  10   7       83.67       77.37     13.05 o 
   2  10   7     4803.89     4806.82     75.64 o 
   3  10   7      600.57      540.18     13.32 o 
   4  10   7      384.63      321.79     12.75 o 
   5  10   7      112.62       82.86     13.28 o 
   6  10   7     1183.89     1236.37     18.55 o 
   7  10   7      277.19      278.22     14.16 o 
   8  10   7      983.30      940.51     19.80 o 
   9  10   7      249.84      289.11     18.53 o 
  -8  11   7      646.34      613.85     20.45 o 
  -7  11   7      175.72      197.82     16.42 o 
  -6  11   7     2401.41     2338.35     21.75 o 
  -5  11   7      276.41      261.49     18.98 o 
  -4  11   7     3948.66     3894.98     42.94 o 
  -3  11   7      107.82      127.66     13.88 o 
  -2  11   7      164.70      181.26     14.92 o 
  -1  11   7      642.17      642.99     17.61 o 
   0  11   7     3086.54     3052.60     73.60 o 
   1  11   7      639.51      657.77     15.09 o 
   2  11   7      129.87      140.93     13.01 o 
   3  11   7      112.15      140.94     13.31 o 
   4  11   7     3961.44     3951.02     37.22 o 
   5  11   7      282.86      284.23     13.76 o 
   6  11   7     2435.19     2382.18     24.98 o 
   7  11   7      162.01      193.95     14.46 o 
   8  11   7      618.05      584.54     22.38 o 
  -8  12   7      790.40      785.19     20.91 o 
  -7  12   7      452.86      437.96     19.37 o 
  -6  12   7      214.36      185.63     17.75 o 
  -5  12   7        5.04       14.91     17.02 o 
  -4  12   7      215.06      252.07     17.91 o 
  -3  12   7      712.27      663.21     16.84 o 
  -2  12   7     2198.99     2306.41     54.91 o 
  -1  12   7      803.78      742.45     23.53 o 
   0  12   7     3244.43     3432.51     80.89 o 
   1  12   7      844.41      789.85     22.16 o 
   2  12   7     2057.02     2245.10     42.80 o 
   3  12   7      684.97      674.78     14.87 o 
   4  12   7      217.25      261.76     13.95 o 
   5  12   7        4.72       -1.39     13.14 o 
   6  12   7      212.24      204.45     14.57 o 
   7  12   7      475.77      458.99     15.69 o 
   8  12   7      779.61      751.12     22.60 o 
  -8  13   7       27.62       32.32     20.39 o 
  -7  13   7     1090.02     1090.78     28.28 o 
  -6  13   7       80.07       95.52     18.90 o 
  -5  13   7     2475.66     2422.90     27.97 o 
  -4  13   7      688.87      685.23     19.20 o 
  -3  13   7     1403.79     1406.42     20.43 o 
  -2  13   7     1335.54     1315.19     28.91 o 
  -1  13   7       30.76       55.34     15.40 o 
   0  13   7      906.02      868.14     28.30 o 
   1  13   7       39.84       75.21     15.64 o 
   2  13   7     1344.64     1385.33     27.39 o 
   3  13   7     1409.13     1450.79     27.54 o 
   4  13   7      702.80      728.62     16.56 o 
   5  13   7     2512.88     2478.52     37.62 o 
   6  13   7       83.14       97.86     15.11 o 
   7  13   7     1089.87     1072.34     19.14 o 
   8  13   7       30.81       36.58     18.08 o 
  -7  14   7      298.94      324.66     20.09 o 
  -6  14   7       91.08      101.29     19.59 o 
  -5  14   7       34.42       37.48     18.95 o 
  -4  14   7      363.69      383.78     20.32 o 
  -3  14   7      994.14     1012.89     19.67 o 
  -2  14   7      192.24      226.93     19.20 o 
  -1  14   7     5686.17     5749.01    189.40 o 
   0  14   7      368.75      355.38     16.80 o 
   1  14   7     5557.54     5629.34    159.74 o 
   2  14   7      183.46      234.28     15.71 o 
   3  14   7      985.24     1057.05     22.56 o 
   4  14   7      373.00      397.33     16.37 o 
   5  14   7       32.35       37.47     14.43 o 
   6  14   7       90.56      117.28     15.81 o 
   7  14   7      284.68      303.92     16.50 o 
  -6  15   7      249.30      211.23     20.88 o 
  -5  15   7     1384.81     1338.37     42.29 o 
  -4  15   7      157.54      164.70     18.16 o 
  -3  15   7     1877.12     1702.24     29.56 o 
  -2  15   7      369.10      426.27     20.28 o 
  -1  15   7     1214.55     1302.61     52.22 o 
   0  15   7       49.36       59.46     17.26 o 
   1  15   7     1164.23     1259.04     37.16 o 
   2  15   7      353.43      427.48     17.50 o 
   3  15   7     1900.64     1851.49     50.52 o 
   4  15   7      142.62      159.51     16.14 o 
   5  15   7     1385.97     1375.50     38.00 o 
   6  15   7      228.75      202.97     19.60 o 
  -6  16   7      155.56      156.58     21.28 o 
  -5  16   7       63.81       59.26     19.71 o 
  -4  16   7        9.63       26.22     19.50 o 
  -3  16   7      508.72      484.10     21.11 o 
  -2  16   7      853.46      811.83     21.80 o 
  -1  16   7      627.14      678.66     35.09 o 
   0  16   7     2204.37     2277.92    100.90 o 
   1  16   7      618.70      691.38     18.67 o 
   2  16   7      921.51      920.06     28.29 o 
   3  16   7      502.82      495.12     18.64 o 
   4  16   7        7.85       25.12     17.82 o 
   5  16   7       59.27       60.64     18.35 o 
   6  16   7      162.42      171.04     21.35 o 
  -5  17   7      289.15      271.48     21.23 o 
  -4  17   7     1283.04     1238.05     27.28 o 
  -3  17   7       34.68       48.63     21.60 o 
  -2  17   7      555.05      540.93     25.21 o 
  -1  17   7       44.10       49.48     21.59 o 
   0  17   7      251.99      279.84     20.92 o 
   1  17   7       48.48       66.57     18.48 o 
   2  17   7      570.27      632.43     24.29 o 
   3  17   7       36.37       51.05     19.12 o 
   4  17   7     1298.36     1365.45     41.76 o 
   5  17   7      278.68      278.83     20.25 o 
  -4  18   7      164.62      149.78     22.85 o 
  -3  18   7      169.14      163.34     23.43 o 
  -2  18   7     1188.36     1196.12     76.02 o 
  -1  18   7      431.37      520.43     35.21 o 
   0  18   7      910.13      915.89     66.13 o 
   1  18   7      445.38      534.71     22.36 o 
   2  18   7     1169.11     1199.85     54.21 o 
   3  18   7      181.33      196.09     21.73 o 
   4  18   7      168.18      158.31     21.75 o 
  -2  19   7      198.29      209.19     27.63 o 
  -1  19   7      170.51      182.44     24.79 o 
   0  19   7      223.50      263.21     24.10 o 
   1  19   7      155.81      170.71     23.93 o 
   2  19   7      190.55      204.93     23.18 o 
   0   0   8    48390.04    48418.00    774.02 o 
   1   0   8     3714.63     3935.08     37.95 o 
   2   0   8     7152.51     7274.32     71.72 o 
   3   0   8    12860.23    13275.44    122.20 o 
   4   0   8      398.84      486.21     14.78 o 
   5   0   8      353.22      389.76     13.41 o 
   6   0   8      340.55      360.62     13.54 o 
   7   0   8      327.81      332.09     13.85 o 
   8   0   8     1066.82     1036.42     17.95 o 
   9   0   8      460.82      516.92     16.51 o 
  10   0   8      651.14      656.37     18.25 o 
 -10   1   8       27.05       28.02     17.74 o 
  -9   1   8       31.73       26.08     15.05 o 
  -8   1   8      443.23      518.71     16.86 o 
  -7   1   8      254.73      232.53     14.45 o 
  -6   1   8     1439.56     1455.31     21.14 o 
  -5   1   8     1075.16     1021.85     36.50 o 
  -4   1   8     9261.06     9161.05     62.32 o 
  -3   1   8     4052.20     4370.07     69.79 o 
  -2   1   8     8401.66     8094.70     75.08 o 
  -1   1   8     3523.18     3979.04     22.35 o 
   0   1   8     2720.44     2357.73     30.04 o 
   1   1   8     3291.07     3677.79     45.61 o 
   2   1   8     8262.10     7922.04     58.51 o 
   3   1   8     3920.25     4190.33     40.80 o 
   4   1   8     9668.15     9762.33    118.72 o 
   5   1   8      982.82      871.45     14.67 o 
   6   1   8     1331.64     1325.88     16.72 o 
   7   1   8      274.51      246.65     17.58 o 
   8   1   8      415.89      513.16     19.12 o 
   9   1   8       36.33       46.27     15.66 o 
  10   1   8       22.34       39.13     18.51 o 
 -10   2   8      381.72      364.45     19.46 o 
  -9   2   8      572.31      585.54     15.78 o 
  -8   2   8     1122.51     1217.77     30.66 o 
  -7   2   8     1056.59     1014.60     21.09 o 
  -6   2   8      299.44      275.94     15.00 o 
  -5   2   8      870.63      851.16     13.91 o 
  -4   2   8     1435.05     1618.66     20.64 o 
  -3   2   8     1106.23     1036.66     14.23 o 
  -2   2   8    12880.56    13354.25    101.74 o 
  -1   2   8    10189.81     9725.59     89.92 o 
   0   2   8     8570.06     8401.78     68.85 o 
   1   2   8    10092.11     9744.68    131.38 o 
   2   2   8    13182.44    13651.72    129.05 o 
   3   2   8     1157.69     1103.21     14.28 o 
   4   2   8     1371.77     1518.51     15.86 o 
   5   2   8      831.25      804.58     14.15 o 
   6   2   8      343.30      321.15     14.36 o 
   7   2   8     1056.08     1013.71     18.37 o 
   8   2   8     1119.19     1203.03     21.27 o 
   9   2   8      538.07      547.56     18.48 o 
  10   2   8      351.93      342.17     20.88 o 
 -10   3   8      154.16      159.99     18.11 o 
  -9   3   8      334.43      358.93     16.42 o 
  -8   3   8        8.88       20.64     15.33 o 
  -7   3   8     1115.90     1180.24     18.09 o 
  -6   3   8     1435.52     1420.61     19.15 o 
  -5   3   8     3330.74     3324.96     27.53 o 
  -4   3   8      706.11      710.10     14.95 o 
  -3   3   8    12234.11    11643.62     95.77 o 
  -2   3   8      163.65      167.28     12.12 o 
  -1   3   8     4720.20     5126.34     27.76 o 
   0   3   8     2840.33     2771.79     20.77 o 
   1   3   8     4502.08     4978.18     78.13 o 
   2   3   8      212.77      223.33     12.04 o 
   3   3   8    12575.60    11794.33     86.97 o 
   4   3   8      745.59      730.32     12.70 o 
   5   3   8     3479.54     3535.46     28.97 o 
   6   3   8     1466.62     1435.12     18.16 o 
   7   3   8     1021.28     1065.35     17.56 o 
   8   3   8        6.76        9.10     17.72 o 
   9   3   8      322.88      331.76     17.72 o 
  10   3   8      152.96      138.46     18.99 o 
 -10   4   8       35.87       36.99     16.07 o 
  -9   4   8      924.01      936.60     21.35 o 
  -8   4   8      128.92      149.97     14.72 o 
  -7   4   8     1994.92     1982.07     21.87 o 
  -6   4   8      869.81      894.56     14.54 o 
  -5   4   8      212.25      172.65     14.38 o 
  -4   4   8     1153.83     1273.21     21.94 o 
  -3   4   8     3119.92     3096.08     20.53 o 
  -2   4   8        0.40        4.98     11.48 o 
  -1   4   8     6908.76     6853.85     70.94 o 
   0   4   8       38.75       60.33     10.66 o 
   1   4   8     7154.48     7249.84    160.88 o 
   2   4   8        4.80       22.94     12.25 o 
   3   4   8     3066.70     2997.00     21.73 o 
   4   4   8     1258.44     1381.55     14.61 o 
   5   4   8      202.73      162.41     13.29 o 
   6   4   8      869.75      870.34     16.08 o 
   7   4   8     2016.57     1991.97     35.04 o 
   8   4   8      122.56      142.55     16.99 o 
   9   4   8      933.40      893.35     17.54 o 
  10   4   8       31.82       33.67     17.08 o 
 -10   5   8       48.52       68.75     19.26 o 
  -9   5   8       26.84       23.78     15.94 o 
  -8   5   8      420.55      457.64     15.82 o 
  -7   5   8      819.63      817.37     19.53 o 
  -6   5   8      612.76      622.13     17.57 o 
  -5   5   8     1853.25     1731.83     22.62 o 
  -4   5   8     2593.66     2483.02     19.49 o 
  -3   5   8     3547.93     3762.73     21.71 o 
  -2   5   8     3245.04     3187.78     18.97 o 
  -1   5   8     2973.28     3266.11     29.84 o 
   0   5   8     4192.44     3904.70     47.24 o 
   1   5   8     2876.50     3237.75     66.71 o 
   2   5   8     3332.74     3328.29     43.25 o 
   3   5   8     3523.07     3738.20     33.70 o 
   4   5   8     2542.16     2433.52     17.29 o 
   5   5   8     1904.86     1775.36     17.26 o 
   6   5   8      697.48      731.71     30.57 o 
   7   5   8      844.68      798.71     15.25 o 
   8   5   8      425.35      447.72     15.40 o 
   9   5   8       30.82       21.97     17.73 o 
  10   5   8       46.94       53.81     19.30 o 
 -10   6   8      444.41      436.41     20.29 o 
  -9   6   8      263.03      269.77     16.28 o 
  -8   6   8      662.73      619.90     16.33 o 
  -7   6   8      132.40      123.63     14.81 o 
  -6   6   8      544.80      543.86     15.88 o 
  -5   6   8      248.39      259.45     14.67 o 
  -4   6   8      447.76      396.52     14.34 o 
  -3   6   8     2070.84     2190.82     18.96 o 
  -2   6   8     5594.82     5101.94     51.68 o 
  -1   6   8     3554.33     3400.56     34.94 o 
   0   6   8     7973.20     7569.09    123.15 o 
   1   6   8     3440.74     3349.65     56.92 o 
   2   6   8     5297.20     4944.44     90.46 o 
   3   6   8     2139.14     2262.54     26.33 o 
   4   6   8      442.79      395.35     11.11 o 
   5   6   8      271.23      285.74     12.06 o 
   6   6   8      513.68      480.60     13.86 o 
   7   6   8      135.65      134.27     14.94 o 
   8   6   8      685.90      611.73     16.37 o 
   9   6   8      251.46      250.76     17.36 o 
  10   6   8      451.90      437.47     18.62 o 
  -9   7   8       10.81        8.52     17.37 o 
  -8   7   8      606.42      639.21     17.66 o 
  -7   7   8       57.43       72.21     15.99 o 
  -6   7   8     1426.57     1557.78     22.91 o 
  -5   7   8     1042.05      989.54     16.67 o 
  -4   7   8     4028.25     4013.55     22.50 o 
  -3   7   8      809.50      834.55     15.78 o 
  -2   7   8     3634.86     3441.57     28.73 o 
  -1   7   8     3150.81     2822.87     38.16 o 
   0   7   8      767.16      685.43     15.06 o 
   1   7   8     3198.47     2927.58     56.33 o 
   2   7   8     3429.46     3256.76     62.22 o 
   3   7   8      822.86      859.24     13.52 o 
   4   7   8     3984.41     3993.96     48.59 o 
   5   7   8     1053.86      993.33     13.51 o 
   6   7   8     1341.84     1469.71     22.26 o 
   7   7   8       49.94       53.68     14.00 o 
   8   7   8      602.65      645.26     18.67 o 
   9   7   8       16.75       10.32     16.06 o 
  -9   8   8       85.54       66.55     17.35 o 
  -8   8   8      838.93      868.46     18.44 o 
  -7   8   8        0.75       16.30     16.14 o 
  -6   8   8     1123.30     1168.08     19.60 o 
  -5   8   8      441.83      447.15     15.33 o 
  -4   8   8      517.81      452.91     15.58 o 
  -3   8   8      766.31      712.87     14.57 o 
  -2   8   8     7376.11     7043.89     72.25 o 
  -1   8   8     3498.34     3349.35     49.40 o 
   0   8   8    18287.04    18331.75    348.22 o 
   1   8   8     3445.03     3369.77     70.42 o 
   2   8   8     7749.02     7478.06    127.12 o 
   3   8   8      707.13      677.81     13.42 o 
   4   8   8      538.21      465.04     11.46 o 
   5   8   8      431.91      445.84     12.45 o 
   6   8   8     1209.08     1289.32     18.07 o 
   7   8   8        0.34       13.92     13.76 o 
   8   8   8      840.41      840.39     15.29 o 
   9   8   8       88.11       79.63     16.86 o 
  -9   9   8      337.91      301.68     21.57 o 
  -8   9   8      262.70      258.76     17.63 o 
  -7   9   8      901.51      868.86     18.71 o 
  -6   9   8     1056.01      968.92     17.94 o 
  -5   9   8     1666.34     1513.57     18.01 o 
  -4   9   8     3380.60     3081.70     22.73 o 
  -3   9   8     2007.44     1812.87     17.23 o 
  -2   9   8      667.90      703.27     15.48 o 
  -1   9   8      707.95      669.35     14.29 o 
   0   9   8     5006.58     5223.55    120.68 o 
   1   9   8      642.22      618.23     15.32 o 
   2   9   8      658.63      688.44     14.79 o 
   3   9   8     2051.77     1885.20     24.08 o 
   4   9   8     3501.53     3216.45     45.07 o 
   5   9   8     1776.39     1594.64     15.65 o 
   6   9   8     1091.52      996.97     14.27 o 
   7   9   8      861.46      849.45     14.23 o 
   8   9   8      238.56      257.69     14.56 o 
   9   9   8      334.36      276.02     17.24 o 
  -9  10   8      657.06      578.07     22.83 o 
  -8  10   8      215.71      257.56     19.34 o 
  -7  10   8     1128.67     1085.14     24.12 o 
  -6  10   8      522.23      507.16     18.20 o 
  -5  10   8     1056.16     1023.81     18.11 o 
  -4  10   8      448.87      455.77     15.64 o 
  -3  10   8     1141.91     1049.92     16.29 o 
  -2  10   8     1296.25     1276.30     18.29 o 
  -1  10   8     4844.07     4777.66    102.99 o 
   0  10   8      271.59      264.19     14.37 o 
   1  10   8     5303.93     5395.70    103.38 o 
   2  10   8     1288.78     1291.14     27.86 o 
   3  10   8     1227.36     1148.85     18.74 o 
   4  10   8      419.25      426.45     12.81 o 
   5  10   8     1041.20     1012.39     14.46 o 
   6  10   8      518.86      481.05     14.13 o 
   7  10   8     1181.71     1139.87     19.98 o 
   8  10   8      222.61      241.74     15.57 o 
   9  10   8      624.92      545.53     20.78 o 
  -8  11   8      792.35      752.21     18.74 o 
  -7  11   8      940.83      967.00     19.04 o 
  -6  11   8       90.68      101.90     17.87 o 
  -5  11   8     2690.15     2550.26     28.32 o 
  -4  11   8      927.77      802.90     16.63 o 
  -3  11   8      760.49      823.45     16.35 o 
  -2  11   8      480.04      467.87     15.72 o 
  -1  11   8      672.41      615.41     14.99 o 
   0  11   8       14.73       21.74     14.14 o 
   1  11   8      612.36      572.68     15.48 o 
   2  11   8      463.44      466.87     17.27 o 
   3  11   8      761.88      854.15     15.00 o 
   4  11   8      929.05      830.71     15.90 o 
   5  11   8     2678.83     2569.80     21.14 o 
   6  11   8       83.04       83.28     14.67 o 
   7  11   8      930.85      941.82     16.27 o 
   8  11   8      777.09      732.65     22.22 o 
  -8  12   8      316.94      290.73     19.58 o 
  -7  12   8      481.43      521.50     18.80 o 
  -6  12   8      653.79      696.80     19.21 o 
  -5  12   8      266.35      287.36     17.12 o 
  -4  12   8      707.40      738.70     17.80 o 
  -3  12   8      556.41      526.40     16.43 o 
  -2  12   8      828.05      874.57     21.77 o 
  -1  12   8     2178.55     2029.82     46.33 o 
   0  12   8      934.25     1060.35     26.25 o 
   1  12   8     2037.87     1933.77     46.66 o 
   2  12   8      825.06      901.25     20.42 o 
   3  12   8      564.03      545.98     14.63 o 
   4  12   8      712.19      754.44     15.07 o 
   5  12   8      274.14      305.15     13.66 o 
   6  12   8      669.71      704.73     15.97 o 
   7  12   8      459.50      461.92     16.23 o 
   8  12   8      325.75      306.05     19.04 o 
  -7  13   8      213.33      243.79     19.96 o 
  -6  13   8     1054.21     1075.23     20.40 o 
  -5  13   8      454.81      552.28     18.97 o 
  -4  13   8     2345.23     2353.48     30.55 o 
  -3  13   8      774.55      772.16     18.39 o 
  -2  13   8      750.54      755.63     17.56 o 
  -1  13   8      187.53      196.33     17.07 o 
   0  13   8      775.22      725.38     21.94 o 
   1  13   8      198.42      199.17     16.78 o 
   2  13   8      762.55      778.34     23.52 o 
   3  13   8      712.00      723.39     15.92 o 
   4  13   8     2366.42     2440.06     36.42 o 
   5  13   8      453.78      570.65     15.94 o 
   6  13   8     1086.67     1098.88     17.42 o 
   7  13   8      217.40      237.64     16.06 o 
  -7  14   8       90.94       67.35     20.38 o 
  -6  14   8      226.50      237.25     18.92 o 
  -5  14   8      216.73      200.97     18.81 o 
  -4  14   8       68.74       66.55     16.93 o 
  -3  14   8       65.98       85.81     15.54 o 
  -2  14   8     1069.86      971.11     26.11 o 
  -1  14   8      237.26      248.11     17.56 o 
   0  14   8     3757.58     3665.94    171.01 o 
   1  14   8      244.36      254.41     16.45 o 
   2  14   8     1004.59      933.02     21.33 o 
   3  14   8       60.95       71.42     15.10 o 
   4  14   8       79.83       89.27     16.08 o 
   5  14   8      232.74      214.35     15.94 o 
   6  14   8      221.46      240.64     18.13 o 
   7  14   8       85.78       72.17     17.39 o 
  -6  15   8      541.48      549.04     22.42 o 
  -5  15   8      185.34      220.62     19.60 o 
  -4  15   8     1427.98     1395.94     35.31 o 
  -3  15   8      401.47      400.74     18.27 o 
  -2  15   8     1089.22     1015.99     21.80 o 
  -1  15   8      142.96      179.38     19.86 o 
   0  15   8      463.44      426.86     18.97 o 
   1  15   8      150.77      189.98     16.55 o 
   2  15   8     1058.60     1036.26     28.64 o 
   3  15   8      377.50      401.25     17.28 o 
   4  15   8     1406.57     1472.64     34.35 o 
   5  15   8      176.44      202.77     16.41 o 
   6  15   8      521.32      524.86     20.03 o 
  -6  16   8       42.30       35.56     30.69 o 
  -5  16   8      266.62      262.67     20.73 o 
  -4  16   8      299.07      277.43     20.30 o 
  -3  16   8      196.25      185.99     19.98 o 
  -2  16   8      669.24      725.18     31.86 o 
  -1  16   8     1119.07     1154.81     48.66 o 
   0  16   8      596.79      647.53     35.42 o 
   1  16   8     1176.11     1222.00     47.90 o 
   2  16   8      690.13      765.07     22.66 o 
   3  16   8      173.48      160.41     18.11 o 
   4  16   8      283.07      284.26     18.44 o 
   5  16   8      273.44      291.10     18.32 o 
   6  16   8       43.24       48.40     21.60 o 
  -5  17   8      665.57      604.90     22.66 o 
  -4  17   8      233.11      249.37     21.69 o 
  -3  17   8     1016.20      958.98     32.07 o 
  -2  17   8      125.02      153.31     24.28 o 
  -1  17   8       77.20       98.67     22.09 o 
   0  17   8      122.25      185.18     22.16 o 
   1  17   8       65.62       68.54     19.14 o 
   2  17   8      113.08      139.07     18.97 o 
   3  17   8     1062.12     1025.90     34.01 o 
   4  17   8      234.96      258.83     19.85 o 
   5  17   8      682.07      647.12     21.76 o 
  -4  18   8      150.37      119.24     26.37 o 
  -3  18   8      418.82      352.17     24.08 o 
  -2  18   8      258.22      249.92     25.83 o 
  -1  18   8      541.13      531.70     31.69 o 
   0  18   8       19.83       28.56     21.89 o 
   1  18   8      548.88      552.80     35.31 o 
   2  18   8      274.32      284.98     20.84 o 
   3  18   8      435.90      391.97     21.28 o 
   4  18   8      140.45      130.81     43.54 o 
  -2  19   8      132.02      124.27     27.35 o 
  -1  19   8      135.30      121.09     25.58 o 
   0  19   8       10.45       37.66     23.71 o 
   1  19   8      150.67      184.33     24.04 o 
   2  19   8      136.52      124.35     23.15 o 
   1   0   9    10820.58     9849.16     79.67 o 
   2   0   9    10931.55    10755.45    110.21 o 
   3   0   9      902.06     1003.30     14.22 o 
   4   0   9     4331.14     3804.69     38.01 o 
   5   0   9       59.58       60.15     12.91 o 
   6   0   9       68.23       71.62     12.35 o 
   7   0   9      167.30      239.59     14.00 o 
   8   0   9      227.67      218.94     14.45 o 
   9   0   9      425.46      436.24     16.50 o 
  10   0   9       59.72       56.12     17.36 o 
 -10   1   9      384.36      383.35     19.55 o 
  -9   1   9       18.05       27.41     16.46 o 
  -8   1   9      138.78      146.14     14.85 o 
  -7   1   9      354.49      358.78     13.93 o 
  -6   1   9      919.09      970.93     21.00 o 
  -5   1   9     2113.28     2187.41     37.65 o 
  -4   1   9      302.25      297.41     13.71 o 
  -3   1   9     2646.60     2547.05     34.82 o 
  -2   1   9     5439.77     5230.76     56.79 o 
  -1   1   9    17018.22    17763.19     98.89 o 
   0   1   9    23558.02    22766.14    269.53 o 
   1   1   9    16868.20    17894.58    215.98 o 
   2   1   9     5403.27     5248.85     58.39 o 
   3   1   9     2807.32     2735.52     30.46 o 
   4   1   9      249.60      240.97     11.38 o 
   5   1   9     2307.75     2402.37     30.14 o 
   6   1   9      905.79      961.95     23.74 o 
   7   1   9      304.65      320.83     14.31 o 
   8   1   9      177.82      190.04     14.40 o 
   9   1   9       14.10       20.14     15.86 o 
  10   1   9      391.25      387.52     16.60 o 
 -10   2   9      290.65      295.78     17.96 o 
  -9   2   9      305.00      319.19     14.88 o 
  -8   2   9      457.27      501.98     15.09 o 
  -7   2   9      212.42      232.61     13.61 o 
  -6   2   9     3168.26     3368.64     60.53 o 
  -5   2   9     1930.13     1869.49     21.28 o 
  -4   2   9     1588.58     1582.95     16.86 o 
  -3   2   9     3873.58     3732.78     44.64 o 
  -2   2   9     1353.28     1384.53     15.38 o 
  -1   2   9     9927.55    10221.34     81.29 o 
   0   2   9     6686.94     7564.02     57.40 o 
   1   2   9     9979.52    10370.70    133.93 o 
   2   2   9     1358.65     1396.02     15.03 o 
   3   2   9     4133.73     4045.43     27.90 o 
   4   2   9     1513.57     1522.47     14.54 o 
   5   2   9     2048.37     2028.82     25.47 o 
   6   2   9     3117.90     3234.54     24.31 o 
   7   2   9      234.92      242.94     16.20 o 
   8   2   9      450.33      490.60     17.32 o 
   9   2   9      282.44      302.06     16.82 o 
  10   2   9      286.74      281.00     17.83 o 
 -10   3   9       67.05       63.26     19.38 o 
  -9   3   9      416.48      463.97     15.54 o 
  -8   3   9      386.56      441.06     15.12 o 
  -7   3   9      553.14      558.96     14.00 o 
  -6   3   9      130.87      164.35     14.22 o 
  -5   3   9      198.09      174.99     14.32 o 
  -4   3   9     6635.57     6373.44    100.48 o 
  -3   3   9     2099.84     2032.54     20.11 o 
  -2   3   9     4885.32     5496.88     51.71 o 
  -1   3   9     7058.45     6657.33     48.80 o 
   0   3   9       67.24       53.48     10.65 o 
   1   3   9     7143.85     6896.78    123.16 o 
   2   3   9     4716.82     5359.70     57.91 o 
   3   3   9     2058.64     2019.56     16.04 o 
   4   3   9     6849.76     6528.85     28.78 o 
   5   3   9      201.20      174.79     11.58 o 
   6   3   9       84.71      114.62     15.23 o 
   7   3   9      538.65      527.25     16.08 o 
   8   3   9      350.62      394.22     15.42 o 
   9   3   9      415.86      451.15     18.75 o 
  10   3   9       67.86       72.70     21.40 o 
 -10   4   9      251.46      254.60     17.37 o 
  -9   4   9        1.40        8.63     15.66 o 
  -8   4   9      429.58      449.47     15.10 o 
  -7   4   9     1010.63      961.01     17.47 o 
  -6   4   9      327.16      351.46     15.49 o 
  -5   4   9     4142.95     3958.19     52.73 o 
  -4   4   9       73.11      102.82     12.52 o 
  -3   4   9     2417.29     2285.23     30.97 o 
  -2   4   9     1568.33     1297.57     14.96 o 
  -1   4   9      929.48      923.10     13.66 o 
   0   4   9     7472.78     7148.36     97.40 o 
   1   4   9      918.32      937.01     21.07 o 
   2   4   9     1686.09     1455.48     27.16 o 
   3   4   9     2457.92     2412.73     80.88 o 
   4   4   9       89.51      107.75     12.86 o 
   5   4   9     4213.78     4012.78     24.48 o 
   6   4   9      313.88      337.75     13.93 o 
   7   4   9     1010.32      964.64     18.01 o 
   8   4   9      450.67      463.14     18.36 o 
   9   4   9        0.74        7.98     15.92 o 
  10   4   9      233.97      232.27     18.46 o 
 -10   5   9      158.76      161.49     20.90 o 
  -9   5   9      656.79      705.94     16.44 o 
  -8   5   9      294.72      342.95     17.25 o 
  -7   5   9      323.35      354.28     14.97 o 
  -6   5   9      375.61      497.97     14.54 o 
  -5   5   9      188.90      201.27     13.89 o 
  -4   5   9     2020.28     1925.52     17.58 o 
  -3   5   9     2913.02     2727.72     18.09 o 
  -2   5   9     2597.47     2244.17     23.80 o 
  -1   5   9     7326.57     7218.43     73.55 o 
   0   5   9      246.89      240.35     11.87 o 
   1   5   9     7161.00     7273.68    202.73 o 
   2   5   9     2575.75     2287.36     48.08 o 
   3   5   9     2860.65     2893.43    107.38 o 
   4   5   9     2001.45     1914.26     24.51 o 
   5   5   9      160.76      174.05     12.15 o 
   6   5   9      393.19      481.98     13.05 o 
   7   5   9      333.49      357.64     16.61 o 
   8   5   9      300.20      325.02     15.39 o 
   9   5   9      675.54      672.59     17.64 o 
  10   5   9      160.69      145.34     18.92 o 
  -9   6   9      372.50      388.51     18.87 o 
  -8   6   9      501.06      497.65     17.42 o 
  -7   6   9      338.50      326.04     15.49 o 
  -6   6   9      945.58      951.97     17.73 o 
  -5   6   9      900.09      926.33     16.34 o 
  -4   6   9     2713.43     2758.19     18.65 o 
  -3   6   9     1279.39     1422.88     15.04 o 
  -2   6   9     2461.23     2352.16     30.28 o 
  -1   6   9     3102.49     3176.85     45.89 o 
   0   6   9      897.87      931.81     14.68 o 
   1   6   9     2970.06     3041.69     54.93 o 
   2   6   9     2575.74     2537.94     46.58 o 
   3   6   9     1300.42     1475.92     16.60 o 
   4   6   9     2706.52     2729.53     28.20 o 
   5   6   9      856.57      885.13     14.33 o 
   6   6   9     1013.29     1016.24     19.95 o 
   7   6   9      328.36      309.10     14.06 o 
   8   6   9      520.61      519.58     16.99 o 
   9   6   9      398.18      397.22     19.35 o 
  -9   7   9       24.26       33.50     17.58 o 
  -8   7   9      165.27      158.12     17.46 o 
  -7   7   9      614.20      612.98     16.48 o 
  -6   7   9      114.68      116.78     15.67 o 
  -5   7   9      939.60      926.13     16.88 o 
  -4   7   9      722.39      644.92     14.99 o 
  -3   7   9     3056.27     2922.59     28.56 o 
  -2   7   9     5793.24     5521.51     55.03 o 
  -1   7   9     1729.51     1719.50     38.39 o 
   0   7   9     7137.59     7064.24    133.05 o 
   1   7   9     1746.23     1734.02     33.40 o 
   2   7   9     5633.74     5536.74     96.75 o 
   3   7   9     3101.56     3002.76     39.34 o 
   4   7   9      723.70      646.62     12.58 o 
   5   7   9      993.57      947.53     13.26 o 
   6   7   9      126.95      126.89     12.20 o 
   7   7   9      604.42      602.70     14.06 o 
   8   7   9      172.58      181.98     14.54 o 
   9   7   9       21.81       37.29     15.21 o 
  -9   8   9      711.82      779.91     36.53 o 
  -8   8   9       84.97       70.46     17.54 o 
  -7   8   9      431.25      466.43     16.80 o 
  -6   8   9      898.23      872.57     16.57 o 
  -5   8   9        6.03        5.01     14.11 o 
  -4   8   9     1079.50     1080.01     16.44 o 
  -3   8   9     2546.59     2569.99     32.83 o 
  -2   8   9     4344.48     4111.50     49.76 o 
  -1   8   9     4820.22     4806.58     55.95 o 
   0   8   9     2508.15     2465.59     49.36 o 
   1   8   9     4901.36     4970.83    118.97 o 
   2   8   9     4302.72     4084.21     93.24 o 
   3   8   9     2606.32     2631.99     41.80 o 
   4   8   9     1042.78     1052.54     15.16 o 
   5   8   9        6.39       10.35     11.58 o 
   6   8   9      872.60      855.44     13.70 o 
   7   8   9      456.48      489.32     13.47 o 
   8   8   9       86.58       73.12     14.69 o 
   9   8   9      691.41      712.78     17.48 o 
  -9   9   9       18.25        4.16     21.42 o 
  -8   9   9      966.86     1026.20     33.42 o 
  -7   9   9      393.96      434.40     16.81 o 
  -6   9   9      643.45      630.69     16.80 o 
  -5   9   9      793.44      860.20     17.31 o 
  -4   9   9     2820.38     2845.27     20.40 o 
  -3   9   9      388.01      346.82     14.39 o 
  -2   9   9     1659.53     1667.40     17.22 o 
  -1   9   9     4897.58     4701.44     79.83 o 
   0   9   9       88.68      132.19     13.77 o 
   1   9   9     4880.51     4717.87    123.28 o 
   2   9   9     1758.97     1824.16     62.21 o 
   3   9   9      433.06      400.67     13.81 o 
   4   9   9     2977.64     2988.11     37.26 o 
   5   9   9      826.71      900.72     13.99 o 
   6   9   9      640.20      617.92     13.59 o 
   7   9   9      370.45      399.77     13.32 o 
   8   9   9      961.80      991.82     20.09 o 
   9   9   9       23.30       23.03     17.04 o 
  -8  10   9      403.12      404.48     19.48 o 
  -7  10   9      438.68      398.01     18.34 o 
  -6  10   9     1032.30     1001.91     18.93 o 
  -5  10   9     1189.53     1074.59     18.36 o 
  -4  10   9      333.87      341.96     14.69 o 
  -3  10   9     2484.60     2413.57     18.78 o 
  -2  10   9     1488.38     1437.75     16.50 o 
  -1  10   9      864.06      808.85     23.18 o 
   0  10   9      731.37      653.94     16.40 o 
   1  10   9      837.07      811.53     22.91 o 
   2  10   9     1615.56     1573.64     34.45 o 
   3  10   9     2416.30     2385.29     50.72 o 
   4  10   9      307.58      324.88     13.00 o 
   5  10   9     1233.44     1110.67     15.74 o 
   6  10   9     1056.20     1035.35     15.34 o 
   7  10   9      438.24      398.74     14.24 o 
   8  10   9      411.44      419.03     16.05 o 
  -8  11   9      118.08      122.24     17.96 o 
  -7  11   9     1096.49     1123.35     20.79 o 
  -6  11   9      719.68      752.85     18.77 o 
  -5  11   9      640.79      666.16     18.29 o 
  -4  11   9     1152.29     1155.40     16.40 o 
  -3  11   9     2690.10     2706.32     29.69 o 
  -2  11   9      491.51      482.81     16.21 o 
  -1  11   9      522.52      589.72     15.20 o 
   0  11   9     1134.68     1386.69     34.21 o 
   1  11   9      598.20      691.74     18.52 o 
   2  11   9      470.61      478.54     16.11 o 
   3  11   9     2662.09     2715.67     56.93 o 
   4  11   9     1185.02     1207.57     22.58 o 
   5  11   9      653.01      676.79     14.61 o 
   6  11   9      739.02      761.63     14.65 o 
   7  11   9     1088.17     1135.34     21.19 o 
   8  11   9      104.62      119.81     17.52 o 
  -8  12   9      479.37      464.53     19.12 o 
  -7  12   9      759.24      785.33     19.69 o 
  -6  12   9      857.00      798.01     19.54 o 
  -5  12   9     1320.31     1284.02     20.20 o 
  -4  12   9      611.87      543.50     15.72 o 
  -3  12   9      595.75      623.58     15.41 o 
  -2  12   9      261.90      266.24     15.49 o 
  -1  12   9     1959.94     1773.67     44.29 o 
   0  12   9     1025.36     1196.94     38.10 o 
   1  12   9     2037.32     1941.75     44.68 o 
   2  12   9      252.96      262.39     14.90 o 
   3  12   9      603.13      668.77     17.75 o 
   4  12   9      626.19      590.69     14.79 o 
   5  12   9     1338.84     1343.82     16.51 o 
   6  12   9      850.01      798.60     17.50 o 
   7  12   9      781.12      804.23     16.47 o 
   8  12   9      481.90      439.42     19.93 o 
  -7  13   9      294.07      318.28     18.76 o 
  -6  13   9      248.60      229.49     19.05 o 
  -5  13   9      725.45      670.68     18.26 o 
  -4  13   9      513.64      446.70     17.11 o 
  -3  13   9     1152.49     1063.56     19.51 o 
  -2  13   9     1429.52     1304.61     41.30 o 
  -1  13   9      803.18      749.76     21.19 o 
   0  13   9      209.86      195.33     16.27 o 
   1  13   9      796.04      765.38     22.19 o 
   2  13   9     1302.24     1223.57     27.95 o 
   3  13   9     1134.42     1066.94     18.00 o 
   4  13   9      509.06      462.68     15.25 o 
   5  13   9      750.40      733.03     16.50 o 
   6  13   9      243.69      222.81     16.57 o 
   7  13   9      279.58      284.53     16.11 o 
  -7  14   9      367.99      326.32     20.39 o 
  -6  14   9      869.47      876.01     21.67 o 
  -5  14   9       16.36       24.62     18.09 o 
  -4  14   9      746.71      767.06     20.61 o 
  -3  14   9      149.81      138.15     17.88 o 
  -2  14   9      606.27      578.37     18.82 o 
  -1  14   9      546.52      628.17     24.17 o 
   0  14   9       21.96       22.88     16.63 o 
   1  14   9      539.94      604.73     21.76 o 
   2  14   9      602.11      598.39     18.01 o 
   3  14   9      134.29      134.05     16.06 o 
   4  14   9      728.39      776.02     17.79 o 
   5  14   9       16.02       21.39     15.84 o 
   6  14   9      851.95      886.63     19.72 o 
   7  14   9      363.81      329.70     18.45 o 
  -6  15   9      213.16      191.28     19.52 o 
  -5  15   9      813.83      798.96     21.85 o 
  -4  15   9       98.77       86.49     18.63 o 
  -3  15   9      503.18      543.49     19.98 o 
  -2  15   9      866.82      863.76     20.72 o 
  -1  15   9      302.98      334.55     20.77 o 
   0  15   9     1601.94     1604.83     80.88 o 
   1  15   9      290.84      321.29     17.84 o 
   2  15   9      861.07      892.04     29.47 o 
   3  15   9      511.90      565.17     17.31 o 
   4  15   9       93.40       93.11     17.03 o 
   5  15   9      849.61      841.31     18.50 o 
   6  15   9      213.77      210.57     19.28 o 
  -5  16   9      342.02      336.26     19.74 o 
  -4  16   9      455.02      401.97     20.93 o 
  -3  16   9      756.90      770.06     33.05 o 
  -2  16   9      284.37      283.39     21.12 o 
  -1  16   9      947.49      878.64     31.35 o 
   0  16   9      352.99      370.55     20.12 o 
   1  16   9      987.10      937.54     34.71 o 
   2  16   9      319.71      310.50     18.52 o 
   3  16   9      729.78      775.37     21.81 o 
   4  16   9      474.18      453.15     19.56 o 
   5  16   9      325.38      326.59     19.66 o 
  -4  17   9      446.33      433.34     22.02 o 
  -3  17   9      469.10      456.72     22.63 o 
  -2  17   9      200.59      189.79     22.74 o 
  -1  17   9      544.87      504.88     23.09 o 
   0  17   9      136.60      184.79     21.28 o 
   1  17   9      559.01      546.99     30.91 o 
   2  17   9      215.60      219.23     19.59 o 
   3  17   9      456.74      457.50     20.81 o 
   4  17   9      470.58      465.42     20.93 o 
  -3  18   9      149.12      129.04     23.41 o 
  -2  18   9      218.68      232.32     25.93 o 
  -1  18   9       62.53       60.66     25.15 o 
   0  18   9      184.52      206.76     22.54 o 
   1  18   9       70.52       60.24     20.57 o 
   2  18   9      238.17      242.98     21.39 o 
   3  18   9      170.00      160.50     21.27 o 
  -1  19   9      222.74      232.69     27.58 o 
   0  19   9        1.65        3.01     23.15 o 
   1  19   9      224.88      218.48     22.80 o 
   0   0  10      944.53     1146.67     18.99 o 
   1   0  10     4876.35     4706.42     53.60 o 
   2   0  10      434.47      388.81     12.54 o 
   3   0  10     6613.32     6585.88     80.14 o 
   4   0  10        7.85       16.79     11.55 o 
   5   0  10     2731.60     3028.77     29.37 o 
   6   0  10       69.07       48.58     14.99 o 
   7   0  10      105.27      147.44     13.06 o 
   8   0  10       23.21       32.06     14.19 o 
   9   0  10      247.57      267.25     15.34 o 
  10   0  10       93.47      100.00     18.41 o 
 -10   1  10       58.41       63.08     18.57 o 
  -9   1  10      689.90      713.05     18.03 o 
  -8   1  10       92.74       94.69     13.78 o 
  -7   1  10      572.80      617.01     14.89 o 
  -6   1  10      240.35      247.36     15.08 o 
  -5   1  10      549.17      547.57     15.61 o 
  -4   1  10      931.52      780.62     13.17 o 
  -3   1  10     2082.46     2171.00     22.18 o 
  -2   1  10     3448.51     3703.05     45.92 o 
  -1   1  10    15480.91    15531.99    110.93 o 
   0   1  10     3392.08     3589.96     29.91 o 
   1   1  10    15174.16    15413.31    195.99 o 
   2   1  10     3425.14     3633.64     41.04 o 
   3   1  10     1965.88     2141.68     57.56 o 
   4   1  10     1000.66      844.49     13.66 o 
   5   1  10      540.53      548.93     13.64 o 
   6   1  10      249.47      255.84     13.59 o 
   7   1  10      615.20      667.26     14.36 o 
   8   1  10       77.87       73.85     15.12 o 
   9   1  10      681.22      681.92     19.84 o 
  10   1  10       51.30       59.70     18.45 o 
 -10   2  10       32.95       46.06     19.35 o 
  -9   2  10       67.79       72.40     16.31 o 
  -8   2  10      103.82      104.01     15.02 o 
  -7   2  10      489.05      440.48     16.24 o 
  -6   2  10     1057.74     1013.34     16.75 o 
  -5   2  10     3409.17     3145.56     28.50 o 
  -4   2  10     4611.36     4351.74     38.44 o 
  -3   2  10     2849.70     2773.50     28.21 o 
  -2   2  10     4583.80     4354.63     36.70 o 
  -1   2  10      159.48      202.30     11.19 o 
   0   2  10     5523.22     5641.96     44.12 o 
   1   2  10      128.19      160.84     10.95 o 
   2   2  10     4553.51     4335.84     59.32 o 
   3   2  10     2776.89     2729.25     26.49 o 
   4   2  10     4760.30     4579.09     42.02 o 
   5   2  10     3328.58     3069.59     34.53 o 
   6   2  10     1031.11      992.27     16.87 o 
   7   2  10      504.36      448.08     14.59 o 
   8   2  10      104.95       86.04     15.06 o 
   9   2  10       67.10       72.01     15.74 o 
  10   2  10       28.84       33.52     18.45 o 
 -10   3  10      644.85      640.24     40.09 o 
  -9   3  10      336.79      356.26     15.75 o 
  -8   3  10      645.34      613.69     17.73 o 
  -7   3  10      315.74      327.66     16.29 o 
  -6   3  10      558.39      568.62     15.18 o 
  -5   3  10      454.92      450.17     14.93 o 
  -4   3  10      757.32      721.90     14.94 o 
  -3   3  10     1688.99     1529.87     19.15 o 
  -2   3  10    11025.19    10799.13     92.48 o 
  -1   3  10     2521.60     2436.03     23.13 o 
   0   3  10    19867.37    20007.06    252.70 o 
   1   3  10     2558.66     2530.55     54.87 o 
   2   3  10    11080.53    10838.19    160.98 o 
   3   3  10     1744.03     1578.75     17.63 o 
   4   3  10      777.23      730.57     13.54 o 
   5   3  10      498.37      487.40     13.21 o 
   6   3  10      562.46      576.59     14.37 o 
   7   3  10      286.65      295.16     15.72 o 
   8   3  10      630.48      597.82     16.60 o 
   9   3  10      335.19      356.68     17.00 o 
  10   3  10      631.15      600.06     19.94 o 
 -10   4  10       42.67       41.41     20.83 o 
  -9   4  10        9.35       20.93     17.15 o 
  -8   4  10      258.66      307.53     17.22 o 
  -7   4  10      319.57      287.12     14.94 o 
  -6   4  10     3305.49     3470.84     42.82 o 
  -5   4  10     1639.95     1548.98     16.66 o 
  -4   4  10     4761.70     4552.86     47.56 o 
  -3   4  10       59.44       62.76     12.14 o 
  -2   4  10     3776.64     3781.83     27.04 o 
  -1   4  10     2835.48     2888.89     28.02 o 
   0   4  10      365.33      476.46     12.13 o 
   1   4  10     2757.81     2840.25     61.92 o 
   2   4  10     3745.68     3813.45     63.04 o 
   3   4  10       72.35       80.00     11.08 o 
   4   4  10     4668.72     4388.33     32.68 o 
   5   4  10     1687.76     1546.65     16.77 o 
   6   4  10     3329.29     3407.51     27.10 o 
   7   4  10      303.46      270.63     16.61 o 
   8   4  10      274.80      311.26     17.77 o 
   9   4  10        6.27       18.71     18.27 o 
  10   4  10       40.67       44.97     17.33 o 
  -9   5  10      130.15      140.14     18.38 o 
  -8   5  10      779.04      813.31     18.29 o 
  -7   5  10      136.43      107.82     15.36 o 
  -6   5  10     1018.93      950.51     16.57 o 
  -5   5  10       80.89       63.76     13.25 o 
  -4   5  10      462.54      485.30     13.57 o 
  -3   5  10     1092.39      991.40     14.36 o 
  -2   5  10     7514.25     7233.27     52.60 o 
  -1   5  10     6426.90     6101.15     78.78 o 
   0   5  10     2367.00     2424.75     39.80 o 
   1   5  10     6537.26     6428.11    152.68 o 
   2   5  10     7393.69     7059.51    166.17 o 
   3   5  10     1125.05     1011.73     14.21 o 
   4   5  10      455.69      456.68     14.28 o 
   5   5  10       75.16       65.74     13.94 o 
   6   5  10      989.70      916.03     16.41 o 
   7   5  10      129.07      102.18     14.39 o 
   8   5  10      760.33      777.32     18.83 o 
   9   5  10      138.83      140.34     18.92 o 
  -9   6  10      420.20      455.29     18.40 o 
  -8   6  10       76.72       84.01     15.78 o 
  -7   6  10      638.80      666.78     16.88 o 
  -6   6  10      481.26      523.71     15.77 o 
  -5   6  10     3482.45     3520.71     30.61 o 
  -4   6  10     1066.58     1114.09     15.10 o 
  -3   6  10     4820.74     4343.15     44.88 o 
  -2   6  10     1654.19     1522.62     18.18 o 
  -1   6  10     1377.63     1221.81     20.08 o 
   0   6  10     1541.90     1490.14     22.34 o 
   1   6  10     1483.90     1359.63     29.89 o 
   2   6  10     1669.08     1541.67     42.10 o 
   3   6  10     4649.85     4204.26     51.49 o 
   4   6  10     1007.38     1064.83     15.84 o 
   5   6  10     3323.39     3293.82     35.92 o 
   6   6  10      461.11      487.33     14.10 o 
   7   6  10      648.11      666.62     14.91 o 
   8   6  10       90.04      105.67     14.89 o 
   9   6  10      431.27      446.36     18.05 o 
  -9   7  10      495.68      533.62     18.75 o 
  -8   7  10       97.03      115.46     15.92 o 
  -7   7  10      722.73      796.11     17.64 o 
  -6   7  10      240.85      251.17     15.18 o 
  -5   7  10      232.41      229.80     14.00 o 
  -4   7  10      549.46      525.71     13.86 o 
  -3   7  10     1614.20     1563.99     18.15 o 
  -2   7  10      365.96      317.81     13.48 o 
  -1   7  10    11346.93    11424.25    137.93 o 
   0   7  10       20.64       12.26     11.61 o 
   1   7  10    11160.04    11480.85    225.48 o 
   2   7  10      376.93      329.32     14.04 o 
   3   7  10     1589.55     1563.18     27.54 o 
   4   7  10      611.40      569.25     12.93 o 
   5   7  10      226.31      225.80     12.80 o 
   6   7  10      251.40      242.18     12.35 o 
   7   7  10      689.66      750.33     14.15 o 
   8   7  10       94.11      100.80     14.01 o 
   9   7  10      505.71      502.92     16.22 o 
  -9   8  10       48.64       59.29     19.22 o 
  -8   8  10      432.02      407.73     18.56 o 
  -7   8  10      866.87      902.30     20.27 o 
  -6   8  10      143.07      110.04     15.56 o 
  -5   8  10     2749.55     2677.56     20.36 o 
  -4   8  10      986.70     1001.06     14.87 o 
  -3   8  10     2919.36     2928.83     43.69 o 
  -2   8  10     2054.98     1959.96     39.75 o 
  -1   8  10     1482.20     1525.32     22.51 o 
   0   8  10      422.55      411.71     14.38 o 
   1   8  10     1523.43     1659.88     35.07 o 
   2   8  10     2113.83     2071.47     52.65 o 
   3   8  10     2952.28     2975.44     56.32 o 
   4   8  10      952.35      995.06     15.82 o 
   5   8  10     2777.84     2710.67     41.01 o 
   6   8  10      134.17      102.29     12.65 o 
   7   8  10      899.44      920.41     14.31 o 
   8   8  10      444.76      432.22     16.41 o 
   9   8  10       51.04       66.64     15.36 o 
  -9   9  10      525.12      517.82     21.71 o 
  -8   9  10      120.21      117.00     18.30 o 
  -7   9  10      914.08      963.84     19.23 o 
  -6   9  10      292.80      344.73     16.35 o 
  -5   9  10      226.67      233.05     15.66 o 
  -4   9  10      302.35      323.66     14.09 o 
  -3   9  10     1756.62     1798.06     17.29 o 
  -2   9  10     2595.25     2439.37     20.77 o 
  -1   9  10     1635.66     1458.25     20.48 o 
   0   9  10     5774.38     5339.83    112.50 o 
   1   9  10     1685.33     1505.53     34.74 o 
   2   9  10     2590.18     2439.29     44.31 o 
   3   9  10     1785.72     1851.34     28.81 o 
   4   9  10      323.94      346.18     13.10 o 
   5   9  10      241.63      258.10     14.10 o 
   6   9  10      271.79      308.44     13.81 o 
   7   9  10      902.04      951.88     15.10 o 
   8   9  10      111.90      103.71     16.16 o 
   9   9  10      520.24      543.36     29.40 o 
  -8  10  10      123.41      130.85     19.27 o 
  -7  10  10      522.60      571.63     18.93 o 
  -6  10  10     2021.79     2119.23     26.79 o 
  -5  10  10     1019.44     1069.39     18.82 o 
  -4  10  10     2880.54     2942.07     30.77 o 
  -3  10  10       69.60       86.67     14.58 o 
  -2  10  10      852.28      870.58     15.96 o 
  -1  10  10      198.16      210.47     13.88 o 
   0  10  10      262.96      268.90     13.94 o 
   1  10  10      240.26      233.16     14.30 o 
   2  10  10      806.05      825.86     23.49 o 
   3  10  10       59.96       76.63     13.53 o 
   4  10  10     2878.62     2940.19     47.55 o 
   5  10  10      967.68     1011.70     14.41 o 
   6  10  10     2031.72     2072.37     28.99 o 
   7  10  10      530.92      577.00     15.27 o 
   8  10  10      122.21      129.11     16.03 o 
  -8  11  10     1310.23     1290.00     22.09 o 
  -7  11  10       16.74       22.44     18.43 o 
  -6  11  10      136.54      138.19     17.00 o 
  -5  11  10      220.29      243.32     16.33 o 
  -4  11  10     1578.52     1536.53     17.46 o 
  -3  11  10        7.49       13.59     13.21 o 
  -2  11  10     3247.38     3249.04     49.18 o 
  -1  11  10      170.12      159.08     14.43 o 
   0  11  10      855.91      853.86     24.76 o 
   1  11  10      173.69      175.78     14.24 o 
   2  11  10     3181.50     3214.75     63.04 o 
   3  11  10       15.37       19.32     13.93 o 
   4  11  10     1568.99     1570.52     22.89 o 
   5  11  10      245.23      281.48     14.18 o 
   6  11  10      129.24      138.28     15.67 o 
   7  11  10       13.12       21.05     14.79 o 
   8  11  10     1291.21     1229.74     27.72 o 
  -7  12  10      494.08      463.79     18.94 o 
  -6  12  10     2244.81     2238.60     34.46 o 
  -5  12  10      807.94      895.33     17.45 o 
  -4  12  10     1069.79     1035.22     17.71 o 
  -3  12  10      904.02      886.99     17.03 o 
  -2  12  10      318.50      298.84     16.25 o 
  -1  12  10      187.76      191.79     14.93 o 
   0  12  10      305.91      247.02     15.40 o 
   1  12  10      201.73      207.28     14.29 o 
   2  12  10      370.75      343.49     15.00 o 
   3  12  10      895.46      901.12     24.89 o 
   4  12  10     1008.23     1014.35     20.79 o 
   5  12  10      807.65      902.19     15.94 o 
   6  12  10     2245.30     2193.96     24.20 o 
   7  12  10      484.65      470.49     18.03 o 
  -7  13  10      602.08      535.02     21.41 o 
  -6  13  10      157.27      159.84     17.60 o 
  -5  13  10      347.53      341.41     16.78 o 
  -4  13  10      175.45      202.47     16.27 o 
  -3  13  10     1375.52     1355.90     23.76 o 
  -2  13  10     1140.23     1125.37     31.51 o 
  -1  13  10     1662.02     1720.07     41.74 o 
   0  13  10      160.05      221.28     16.43 o 
   1  13  10     1567.25     1672.80     45.81 o 
   2  13  10     1126.42     1216.90     68.94 o 
   3  13  10     1340.22     1369.56     39.16 o 
   4  13  10      183.76      206.51     15.99 o 
   5  13  10      330.54      332.19     16.20 o 
   6  13  10      145.60      141.51     17.17 o 
   7  13  10      585.53      518.79     18.77 o 
  -6  14  10       46.04       32.10     18.22 o 
  -5  14  10     2017.53     1960.03     39.80 o 
  -4  14  10      172.69      178.76     16.70 o 
  -3  14  10     1668.66     1677.51     43.14 o 
  -2  14  10       25.53       27.81     16.90 o 
  -1  14  10      438.21      485.36     18.71 o 
   0  14  10       18.13       23.32     15.91 o 
   1  14  10      465.33      489.05     18.79 o 
   2  14  10       33.46       29.45     14.87 o 
   3  14  10     1658.68     1720.32     38.35 o 
   4  14  10      176.97      186.46     17.25 o 
   5  14  10     2009.77     2038.95     40.52 o 
   6  14  10       50.87       59.97     18.40 o 
  -6  15  10      388.47      334.77     19.79 o 
  -5  15  10       35.53       25.88     19.13 o 
  -4  15  10      128.63      117.49     18.85 o 
  -3  15  10      648.65      570.11     20.14 o 
  -2  15  10      106.33      142.48     19.75 o 
  -1  15  10     2202.62     2119.71     51.79 o 
   0  15  10      278.84      358.60     19.60 o 
   1  15  10     2187.83     2146.37    102.17 o 
   2  15  10       93.12      115.26     17.46 o 
   3  15  10      633.01      570.14     18.52 o 
   4  15  10      137.17      120.10     17.76 o 
   5  15  10       41.44       25.49     17.61 o 
   6  15  10      390.00      346.53     19.95 o 
  -5  16  10      767.69      720.47     21.77 o 
  -4  16  10      785.44      755.11     27.55 o 
  -3  16  10      425.27      412.16     20.99 o 
  -2  16  10      793.79      894.01     28.70 o 
  -1  16  10       31.17       48.09     21.39 o 
   0  16  10        7.71        1.30     19.44 o 
   1  16  10       27.88       39.24     18.34 o 
   2  16  10      799.03      947.12     41.63 o 
   3  16  10      455.40      451.14     19.15 o 
   4  16  10      753.57      736.77     22.40 o 
   5  16  10      798.95      788.23     24.02 o 
  -4  17  10      255.68      227.21     21.75 o 
  -3  17  10      102.30      128.02     19.09 o 
  -2  17  10      946.07      900.72     24.13 o 
  -1  17  10       24.83       33.75     22.32 o 
   0  17  10      706.20      666.40     66.79 o 
   1  17  10       33.56       35.41     19.07 o 
   2  17  10      962.67      928.12     37.68 o 
   3  17  10      118.69      161.82     18.71 o 
   4  17  10      255.14      213.41     20.29 o 
  -3  18  10       50.18       60.99     27.67 o 
  -2  18  10      107.63      106.95     23.98 o 
  -1  18  10       30.26       36.02     25.44 o 
   0  18  10       97.08       74.13     23.69 o 
   1  18  10       36.98       42.16     20.82 o 
   2  18  10      123.09      115.65     21.10 o 
   3  18  10       55.19       64.47     27.71 o 
   1   0  11      725.43      633.60     11.60 o 
   2   0  11     7222.00     7384.46    106.33 o 
   3   0  11       81.43      101.46     11.14 o 
   4   0  11     5783.75     5610.29     39.94 o 
   5   0  11      822.82      913.52     14.05 o 
   6   0  11     3712.33     3608.61     40.57 o 
   7   0  11      327.97      344.39     16.13 o 
   8   0  11      580.90      648.19     23.51 o 
   9   0  11        1.69        3.42     15.29 o 
  10   0  11        2.48       16.10     18.56 o 
 -10   1  11      460.04      458.00     19.49 o 
  -9   1  11       84.57       85.22     17.73 o 
  -8   1  11      440.34      494.75     16.07 o 
  -7   1  11       49.41       35.00     14.77 o 
  -6   1  11      342.51      341.62     16.02 o 
  -5   1  11       11.72       20.05     12.65 o 
  -4   1  11       52.11       74.92     11.42 o 
  -3   1  11     1837.78     1711.36     15.12 o 
  -2   1  11     6871.74     6966.06     73.61 o 
  -1   1  11     3301.79     3142.58     32.25 o 
   0   1  11    15331.24    15253.88    149.60 o 
   1   1  11     3411.85     3287.52     29.51 o 
   2   1  11     6904.94     7001.81     77.98 o 
   3   1  11     1783.17     1636.46     19.24 o 
   4   1  11       55.88       77.28     11.53 o 
   5   1  11       16.87       32.97     11.75 o 
   6   1  11      354.30      337.29     13.78 o 
   7   1  11       54.32       40.64     15.29 o 
   8   1  11      444.58      483.18     15.99 o 
   9   1  11       85.55       73.96     16.94 o 
  10   1  11      440.50      470.92     19.49 o 
 -10   2  11       14.57       22.71     41.79 o 
  -9   2  11      313.28      314.94     18.58 o 
  -8   2  11      143.16      156.57     17.00 o 
  -7   2  11      321.15      337.35     16.42 o 
  -6   2  11      972.18      985.46     19.37 o 
  -5   2  11     3028.63     2984.08     36.00 o 
  -4   2  11     2568.17     2440.18     28.45 o 
  -3   2  11     6105.79     6261.23     57.87 o 
  -2   2  11      755.58      765.72     12.86 o 
  -1   2  11      573.06      578.25     12.58 o 
   0   2  11      233.07      176.54     10.66 o 
   1   2  11      569.61      598.90     11.66 o 
   2   2  11      739.04      742.52     13.42 o 
   3   2  11     6060.77     6196.29     68.69 o 
   4   2  11     2482.46     2376.86     26.17 o 
   5   2  11     3072.53     2994.22     39.13 o 
   6   2  11      993.79     1019.66     18.95 o 
   7   2  11      289.46      315.56     15.92 o 
   8   2  11      156.84      174.73     15.37 o 
   9   2  11      306.38      308.81     17.82 o 
  10   2  11       15.38       22.49     30.41 o 
  -9   3  11      579.45      554.79     19.14 o 
  -8   3  11      341.21      315.14     17.49 o 
  -7   3  11     1312.27     1355.71     23.13 o 
  -6   3  11     1109.54      974.62     22.50 o 
  -5   3  11      232.17      248.64     12.58 o 
  -4   3  11      108.58      103.48     12.33 o 
  -3   3  11     1245.75     1316.06     14.94 o 
  -2   3  11     1287.15     1266.99     13.72 o 
  -1   3  11    15980.30    15552.41    156.24 o 
   0   3  11     2630.96     2673.46     38.21 o 
   1   3  11    16185.35    16155.43    292.46 o 
   2   3  11     1261.85     1303.63     22.36 o 
   3   3  11     1162.93     1263.42     13.30 o 
   4   3  11      107.13       94.06     12.19 o 
   5   3  11      214.82      235.63     12.32 o 
   6   3  11     1090.59      947.76     14.09 o 
   7   3  11     1337.39     1375.32     23.93 o 
   8   3  11      326.58      306.69     16.00 o 
   9   3  11      555.50      552.61     17.32 o 
  -9   4  11      250.73      271.29     20.88 o 
  -8   4  11      386.10      374.58     17.73 o 
  -7   4  11     1242.02     1257.15     28.00 o 
  -6   4  11       87.24      102.95     14.56 o 
  -5   4  11     5004.96     4889.73     86.15 o 
  -4   4  11     2064.72     1930.05     23.73 o 
  -3   4  11     6318.88     6094.95     40.48 o 
  -2   4  11     1453.06     1304.13     13.58 o 
  -1   4  11     1476.77     1321.39     18.02 o 
   0   4  11     1869.80     1987.85     21.86 o 
   1   4  11     1630.03     1509.87     29.85 o 
   2   4  11     1497.70     1377.27     35.36 o 
   3   4  11     6300.90     6118.15     72.63 o 
   4   4  11     2123.29     1994.98     26.75 o 
   5   4  11     5025.29     4952.44     51.91 o 
   6   4  11      100.28      120.43     12.83 o 
   7   4  11     1236.99     1222.68     17.21 o 
   8   4  11      376.43      361.45     15.28 o 
   9   4  11      257.20      275.45     16.88 o 
  -9   5  11      550.54      599.03     21.78 o 
  -8   5  11      195.42      192.43     16.92 o 
  -7   5  11     1503.96     1580.41     30.41 o 
  -6   5  11      225.33      230.58     15.08 o 
  -5   5  11      221.76      227.68     13.39 o 
  -4   5  11      160.69      184.94     13.36 o 
  -3   5  11     3451.60     3228.48     18.49 o 
  -2   5  11     1592.77     1721.61     15.27 o 
  -1   5  11     5616.79     5444.60     62.82 o 
   0   5  11     3971.60     3961.69     55.56 o 
   1   5  11     5473.23     5530.51    131.90 o 
   2   5  11     1592.42     1770.25     41.63 o 
   3   5  11     3319.22     3127.06     36.50 o 
   4   5  11      160.25      188.29     11.19 o 
   5   5  11      210.06      220.32     14.23 o 
   6   5  11      230.42      238.40     15.09 o 
   7   5  11     1443.40     1501.38     17.49 o 
   8   5  11      194.36      176.95     16.46 o 
   9   5  11      580.87      613.29     17.68 o 
  -9   6  11       60.24       60.10     17.77 o 
  -8   6  11      516.10      517.99     17.50 o 
  -7   6  11      243.34      250.07     16.06 o 
  -6   6  11     1835.75     1778.98     18.37 o 
  -5   6  11     1084.89      985.93     15.27 o 
  -4   6  11     4509.73     4547.88     21.85 o 
  -3   6  11     1439.48     1387.53     14.97 o 
  -2   6  11     3949.03     3808.62     48.01 o 
  -1   6  11       23.56       13.07     10.95 o 
   0   6  11     1418.92     1437.33     25.79 o 
   1   6  11       23.23       19.31     12.63 o 
   2   6  11     4073.02     4096.90    117.43 o 
   3   6  11     1384.38     1347.52     16.68 o 
   4   6  11     4269.90     4204.08     37.59 o 
   5   6  11     1034.55      932.82     16.09 o 
   6   6  11     1782.30     1699.77     21.30 o 
   7   6  11      274.30      275.11     14.87 o 
   8   6  11      549.42      527.07     15.43 o 
   9   6  11       60.74       58.44     17.72 o 
  -9   7  11       53.48       53.66     19.15 o 
  -8   7  11      686.38      734.93     20.33 o 
  -7   7  11       95.33      120.89     17.11 o 
  -6   7  11      325.66      310.86     16.43 o 
  -5   7  11      305.49      289.46     13.37 o 
  -4   7  11      934.68      990.03     16.08 o 
  -3   7  11      170.34      182.36     13.32 o 
  -2   7  11     8672.59     8289.81    110.64 o 
  -1   7  11      369.56      353.88     11.98 o 
   0   7  11    11128.06    10552.24    176.74 o 
   1   7  11      371.98      369.05     13.34 o 
   2   7  11     8538.97     8274.91    137.70 o 
   3   7  11      165.40      171.77     12.55 o 
   4   7  11      949.22      999.33     13.26 o 
   5   7  11      289.30      278.37     13.37 o 
   6   7  11      312.21      295.29     13.79 o 
   7   7  11      102.97      123.99     12.88 o 
   8   7  11      679.17      712.57     17.36 o 
   9   7  11       52.76       56.93     16.85 o 
  -9   8  11       54.21       60.69     19.55 o 
  -8   8  11      265.04      289.18     18.57 o 
  -7   8  11       62.18       71.81     16.83 o 
  -6   8  11     2191.94     2366.63     20.75 o 
  -5   8  11      678.14      628.58     14.74 o 
  -4   8  11     3808.00     3739.23     38.62 o 
  -3   8  11     1220.16     1076.07     14.86 o 
  -2   8  11     3405.62     3308.64     39.79 o 
  -1   8  11     1562.83     1484.49     25.20 o 
   0   8  11      164.88      152.14     14.65 o 
   1   8  11     1542.95     1494.88     36.02 o 
   2   8  11     3515.15     3478.92     56.25 o 
   3   8  11     1167.60     1042.65     14.43 o 
   4   8  11     3696.37     3609.38     47.89 o 
   5   8  11      632.84      557.34     14.48 o 
   6   8  11     2206.90     2368.52     39.80 o 
   7   8  11       77.96       82.12     14.42 o 
   8   8  11      277.14      304.96     16.72 o 
   9   8  11       59.77       49.98     15.86 o 
  -8   9  11      708.91      678.26     18.50 o 
  -7   9  11      328.68      331.87     17.18 o 
  -6   9  11      362.53      376.61     16.99 o 
  -5   9  11       12.56       23.09     14.40 o 
  -4   9  11      522.50      474.28     15.12 o 
  -3   9  11      588.52      688.66     14.71 o 
  -2   9  11     1607.61     1499.61     16.57 o 
  -1   9  11     3282.66     3464.56     51.35 o 
   0   9  11      595.09      529.82     13.74 o 
   1   9  11     3341.24     3648.03     87.15 o 
   2   9  11     1589.43     1488.85     28.40 o 
   3   9  11      592.25      699.25     14.50 o 
   4   9  11      518.43      467.59     13.86 o 
   5   9  11       11.35        9.53     14.07 o 
   6   9  11      382.15      396.12     16.66 o 
   7   9  11      319.81      325.01     15.06 o 
   8   9  11      705.31      655.84     18.18 o 
  -8  10  11       11.79       19.42     19.39 o 
  -7  10  11      834.42      805.61     19.59 o 
  -6  10  11      518.72      533.19     17.87 o 
  -5  10  11     2714.65     2614.25     22.29 o 
  -4  10  11      176.45      203.47     14.42 o 
  -3  10  11     2310.46     2168.68     18.70 o 
  -2  10  11       43.51       45.31     13.93 o 
  -1  10  11      138.63      125.13     13.34 o 
   0  10  11      169.96      133.07     13.73 o 
   1  10  11      170.59      154.97     14.04 o 
   2  10  11       50.49       41.00     14.57 o 
   3  10  11     2262.72     2139.63     48.79 o 
   4  10  11      151.63      167.43     13.67 o 
   5  10  11     2733.51     2673.22     40.56 o 
   6  10  11      514.48      512.79     16.01 o 
   7  10  11      840.69      837.25     16.52 o 
   8  10  11       11.36       23.70     18.52 o 
  -8  11  11       83.79       96.70     20.10 o 
  -7  11  11      802.38      771.81     21.49 o 
  -6  11  11      123.20      153.34     15.73 o 
  -5  11  11       65.38       69.76     15.24 o 
  -4  11  11      217.02      249.01     15.57 o 
  -3  11  11     2211.38     2011.39     18.62 o 
  -2  11  11       34.03       46.73     14.62 o 
  -1  11  11     3334.80     3178.81     67.89 o 
   0  11  11      146.45      116.25     15.00 o 
   1  11  11     3178.50     3067.33     81.11 o 
   2  11  11       35.04       42.67     13.02 o 
   3  11  11     2203.31     2024.27     36.20 o 
   4  11  11      201.52      232.22     14.96 o 
   5  11  11       59.49       63.28     14.08 o 
   6  11  11      121.03      150.05     16.00 o 
   7  11  11      786.06      777.58     17.92 o 
   8  11  11       86.21       83.55     19.20 o 
  -7  12  11      407.35      422.77     20.13 o 
  -6  12  11      398.34      395.25     17.38 o 
  -5  12  11     2277.18     2312.22     20.62 o 
  -4  12  11      977.31      968.53     17.45 o 
  -3  12  11      778.44      808.52     17.34 o 
  -2  12  11      489.69      487.47     16.90 o 
  -1  12  11       79.09       97.04     13.32 o 
   0  12  11      596.78      630.79     19.60 o 
   1  12  11       98.53      136.14     14.31 o 
   2  12  11      471.74      471.12     15.39 o 
   3  12  11      800.19      852.68     17.42 o 
   4  12  11     1010.82      986.19     19.51 o 
   5  12  11     2220.19     2316.55     41.01 o 
   6  12  11      399.17      395.60     16.66 o 
   7  12  11      424.07      416.43     16.66 o 
  -7  13  11      435.19      461.20     19.56 o 
  -6  13  11      490.11      516.64     17.93 o 
  -5  13  11      131.89      140.99     16.92 o 
  -4  13  11      369.60      353.89     16.59 o 
  -3  13  11      402.81      394.31     17.32 o 
  -2  13  11     2299.86     2258.85     48.36 o 
  -1  13  11      187.49      164.27     15.49 o 
   0  13  11     3758.26     3566.04     97.14 o 
   1  13  11      173.70      162.58     15.60 o 
   2  13  11     2256.83     2245.48     52.94 o 
   3  13  11      379.10      372.71     15.89 o 
   4  13  11      369.50      377.87     16.13 o 
   5  13  11      119.74      124.81     15.69 o 
   6  13  11      457.59      473.89     18.48 o 
   7  13  11      433.09      440.94     18.74 o 
  -6  14  11     1461.24     1317.35     20.23 o 
  -5  14  11      340.68      333.39     18.97 o 
  -4  14  11     2390.76     2322.47     42.03 o 
  -3  14  11       15.86       21.60     18.82 o 
  -2  14  11      655.08      689.28     20.08 o 
  -1  14  11      348.18      368.39     18.56 o 
   0  14  11      618.85      599.91     17.83 o 
   1  14  11      327.89      358.00     17.73 o 
   2  14  11      685.50      742.39     17.00 o 
   3  14  11       17.93       29.46     15.24 o 
   4  14  11     2359.59     2340.01     47.33 o 
   5  14  11      345.32      377.59     17.54 o 
   6  14  11     1464.86     1353.13     21.47 o 
  -5  15  11       72.21       80.11     18.61 o 
  -4  15  11      436.98      459.14     20.44 o 
  -3  15  11      409.36      444.15     19.06 o 
  -2  15  11     1420.65     1514.40     51.20 o 
  -1  15  11      379.42      386.18     20.76 o 
   0  15  11     2088.74     2077.38     65.02 o 
   1  15  11      347.91      365.33     19.91 o 
   2  15  11     1405.92     1506.48     57.32 o 
   3  15  11      386.91      420.20     18.73 o 
   4  15  11      436.75      453.67     18.39 o 
   5  15  11       74.33       81.78     17.26 o 
  -5  16  11      580.93      509.43     24.41 o 
  -4  16  11      806.39      789.59     29.45 o 
  -3  16  11      647.56      641.13     25.59 o 
  -2  16  11      200.50      168.96     20.72 o 
  -1  16  11      194.56      224.19     21.67 o 
   0  16  11      715.33      742.26     32.86 o 
   1  16  11      198.34      225.09     17.94 o 
   2  16  11      189.24      171.98     18.72 o 
   3  16  11      595.92      565.38     19.85 o 
   4  16  11      877.62      908.99     23.46 o 
   5  16  11      558.71      506.09     30.06 o 
  -3  17  11      683.45      673.69     23.18 o 
  -2  17  11      393.86      388.27     23.17 o 
  -1  17  11     1001.40     1060.68     84.32 o 
   0  17  11       61.89       53.80     20.63 o 
   1  17  11     1014.79     1044.93     46.65 o 
   2  17  11      410.77      396.17     19.38 o 
   3  17  11      713.71      716.55     37.14 o 
  -2  18  11       30.83       25.46     24.58 o 
  -1  18  11       74.94       92.89     26.01 o 
   0  18  11       45.36       43.06     25.88 o 
   1  18  11       67.49       79.41     19.97 o 
   2  18  11       27.95       23.38     20.91 o 
   0   0  12     7770.70     8497.18    132.44 o 
   1   0  12      258.31      279.07     10.97 o 
   2   0  12     1102.70     1095.35     14.38 o 
   3   0  12     5136.66     4964.21     62.94 o 
   4   0  12      326.10      277.54     12.37 o 
   5   0  12     4025.16     3793.18     28.24 o 
   6   0  12       53.29       68.70     12.50 o 
   7   0  12     1243.48     1150.28     16.17 o 
   8   0  12      623.65      704.32     18.43 o 
   9   0  12      119.24      141.15     17.65 o 
  -9   1  12      437.01      430.65     17.91 o 
  -8   1  12      181.18      179.22     16.98 o 
  -7   1  12      668.31      643.85     17.16 o 
  -6   1  12      503.51      524.32     14.34 o 
  -5   1  12      558.31      574.86     13.74 o 
  -4   1  12      843.83      792.97     13.06 o 
  -3   1  12     2036.09     2102.74     20.50 o 
  -2   1  12     2569.71     2643.34     38.00 o 
  -1   1  12     8827.77     8687.24     91.34 o 
   0   1  12      746.06      704.55     11.82 o 
   1   1  12     9132.61     9023.62    105.81 o 
   2   1  12     2621.87     2703.96     44.67 o 
   3   1  12     2057.91     2086.77     27.45 o 
   4   1  12      823.18      754.63     13.03 o 
   5   1  12      514.17      532.55     12.96 o 
   6   1  12      476.72      497.85     15.04 o 
   7   1  12      712.14      674.67     15.52 o 
   8   1  12      171.16      175.49     15.41 o 
   9   1  12      431.60      445.17     18.37 o 
  -9   2  12      457.63      467.61     18.37 o 
  -8   2  12      828.25      874.55     18.64 o 
  -7   2  12      492.00      498.42     16.26 o 
  -6   2  12      890.97      897.71     15.38 o 
  -5   2  12      558.37      672.59     14.10 o 
  -4   2  12     2512.92     2461.42     24.33 o 
  -3   2  12     4089.81     3917.00     37.37 o 
  -2   2  12     2523.17     2560.15     17.36 o 
  -1   2  12     1413.89     1248.30     19.75 o 
   0   2  12        0.63       15.56     10.42 o 
   1   2  12     1460.64     1319.19     14.55 o 
   2   2  12     2411.12     2451.65     40.10 o 
   3   2  12     4047.01     3877.61     53.22 o 
   4   2  12     2499.77     2475.46     31.59 o 
   5   2  12      539.56      655.70     13.90 o 
   6   2  12      898.65      899.81     15.14 o 
   7   2  12      524.54      527.32     14.56 o 
   8   2  12      807.58      834.48     16.60 o 
   9   2  12      435.95      441.85     16.61 o 
  -9   3  12        9.96       23.72     19.41 o 
  -8   3  12      348.63      368.23     23.15 o 
  -7   3  12     1874.85     2078.41     35.35 o 
  -6   3  12      515.40      507.82     13.33 o 
  -5   3  12     1478.29     1647.48     16.53 o 
  -4   3  12      357.44      401.76     13.69 o 
  -3   3  12      448.82      422.53     13.28 o 
  -2   3  12     2585.60     2532.87     25.97 o 
  -1   3  12      724.95      750.52     12.82 o 
   0   3  12    11128.59    10308.63    136.80 o 
   1   3  12      659.05      695.73     14.78 o 
   2   3  12     2538.28     2548.69     44.14 o 
   3   3  12      443.70      427.12     11.20 o 
   4   3  12      367.91      392.68     12.98 o 
   5   3  12     1465.06     1640.13     15.73 o 
   6   3  12      516.67      508.67     14.06 o 
   7   3  12     1861.83     2049.41     28.09 o 
   8   3  12      344.13      344.23     17.36 o 
   9   3  12       13.29       15.71     16.08 o 
  -9   4  12      810.12      791.71     34.00 o 
  -8   4  12      555.20      551.80     19.34 o 
  -7   4  12      955.60      948.08     16.84 o 
  -6   4  12     1015.51      989.30     18.27 o 
  -5   4  12       40.12       48.19     12.93 o 
  -4   4  12     5432.03     5364.49     49.86 o 
  -3   4  12     1816.63     1845.89     19.76 o 
  -2   4  12     5017.05     4873.39     28.66 o 
  -1   4  12     1676.68     1859.49     15.38 o 
   0   4  12     1537.77     1701.26     22.13 o 
   1   4  12     1669.97     1867.27     28.42 o 
   2   4  12     5004.13     4949.47    102.93 o 
   3   4  12     1825.85     1858.94     25.53 o 
   4   4  12     5290.73     5184.54     60.56 o 
   5   4  12       47.95       53.48     12.40 o 
   6   4  12      980.58      926.79     14.90 o 
   7   4  12      917.26      909.47     16.89 o 
   8   4  12      573.96      583.61     16.64 o 
   9   4  12      811.05      786.97     17.63 o 
  -9   5  12       21.38       19.28     20.04 o 
  -8   5  12      595.90      550.04     18.49 o 
  -7   5  12       78.37       75.57     16.67 o 
  -6   5  12     2270.88     2186.12     22.81 o 
  -5   5  12      901.81      844.81     14.11 o 
  -4   5  12      306.41      278.81     13.44 o 
  -3   5  12      464.35      459.66     13.32 o 
  -2   5  12     2630.20     2571.98     21.83 o 
  -1   5  12     3252.26     3048.14     26.27 o 
   0   5  12      961.04      897.19     13.45 o 
   1   5  12     3242.36     3082.21     72.97 o 
   2   5  12     2512.17     2526.05     68.07 o 
   3   5  12      445.80      449.51     12.33 o 
   4   5  12      316.49      280.34     11.84 o 
   5   5  12      881.23      805.67     13.99 o 
   6   5  12     2227.31     2102.01     33.83 o 
   7   5  12       75.49       69.90     15.00 o 
   8   5  12      556.25      503.78     17.28 o 
   9   5  12       24.70       36.46     16.26 o 
  -9   6  12      115.11      113.72     21.64 o 
  -8   6  12      690.58      715.36     18.38 o 
  -7   6  12      792.80      828.75     17.63 o 
  -6   6  12     1256.33     1341.71     16.86 o 
  -5   6  12     2518.49     2340.16     17.37 o 
  -4   6  12      907.85      936.63     15.02 o 
  -3   6  12     3485.69     3439.95     18.90 o 
  -2   6  12      293.17      286.05     11.49 o 
  -1   6  12     2919.88     2960.66     42.53 o 
   0   6  12      203.52      221.52     12.64 o 
   1   6  12     2995.16     3081.07     87.07 o 
   2   6  12      245.68      235.50     13.24 o 
   3   6  12     3408.38     3407.23     56.30 o 
   4   6  12      856.42      885.01     13.90 o 
   5   6  12     2429.63     2195.38     21.48 o 
   6   6  12     1271.78     1334.49     18.54 o 
   7   6  12      831.81      848.66     17.88 o 
   8   6  12      697.42      674.46     20.50 o 
   9   6  12      127.06      108.02     16.16 o 
  -9   7  12      578.26      513.60     20.43 o 
  -8   7  12      131.64      175.38     20.32 o 
  -7   7  12      725.13      719.31     17.48 o 
  -6   7  12      350.04      393.66     15.23 o 
  -5   7  12      373.86      376.79     14.69 o 
  -4   7  12     1078.69     1091.16     16.03 o 
  -3   7  12     1577.98     1578.23     16.56 o 
  -2   7  12     1257.84     1311.13     18.83 o 
  -1   7  12     5813.48     5526.64     61.86 o 
   0   7  12      287.47      280.93     13.14 o 
   1   7  12     5752.72     5590.79    130.50 o 
   2   7  12     1263.76     1346.64     33.90 o 
   3   7  12     1511.29     1531.32     24.17 o 
   4   7  12      994.87     1022.50     14.65 o 
   5   7  12      360.66      344.95     13.62 o 
   6   7  12      348.98      397.15     14.65 o 
   7   7  12      702.53      675.31     17.87 o 
   8   7  12      137.95      154.31     16.24 o 
   9   7  12      592.26      533.52     19.80 o 
  -8   8  12       58.21       59.26     18.08 o 
  -7   8  12      684.93      693.94     17.65 o 
  -6   8  12      160.04      177.26     15.41 o 
  -5   8  12     3258.47     3260.13     25.32 o 
  -4   8  12      771.02      766.56     15.37 o 
  -3   8  12     2382.84     2369.05     42.19 o 
  -2   8  12     1408.27     1347.29     25.29 o 
  -1   8  12       36.06       45.29     12.49 o 
   0   8  12     5334.10     5023.39     95.99 o 
   1   8  12       32.07       37.67     12.95 o 
   2   8  12     1469.96     1452.90     27.39 o 
   3   8  12     2308.06     2318.98     35.04 o 
   4   8  12      706.07      699.08     14.33 o 
   5   8  12     3137.83     3088.18     46.19 o 
   6   8  12      160.14      179.82     14.51 o 
   7   8  12      687.83      693.93     16.81 o 
   8   8  12       62.17       62.26     17.28 o 
  -8   9  12      390.77      371.26     19.15 o 
  -7   9  12      452.85      498.07     17.70 o 
  -6   9  12      188.73      219.31     15.48 o 
  -5   9  12      545.88      541.20     15.69 o 
  -4   9  12      573.51      487.34     15.29 o 
  -3   9  12     1345.48     1309.59     21.26 o 
  -2   9  12     1337.60     1303.37     21.35 o 
  -1   9  12     2792.45     2845.59     41.95 o 
   0   9  12     2727.78     2589.46     53.55 o 
   1   9  12     2789.37     2919.88     69.60 o 
   2   9  12     1280.26     1272.06     24.31 o 
   3   9  12     1375.56     1374.11     25.87 o 
   4   9  12      585.76      506.52     13.60 o 
   5   9  12      525.74      513.79     14.93 o 
   6   9  12      158.66      179.36     14.82 o 
   7   9  12      451.63      489.69     15.59 o 
   8   9  12      384.97      346.87     17.62 o 
  -8  10  12      195.97      201.58     17.84 o 
  -7  10  12      199.87      201.23     16.12 o 
  -6  10  12     1026.25     1011.06     19.36 o 
  -5  10  12      220.13      244.46     14.37 o 
  -4  10  12     2097.63     1982.49     27.04 o 
  -3  10  12      715.31      657.73     15.96 o 
  -2  10  12     1509.09     1524.58     20.89 o 
  -1  10  12      733.18      800.94     15.95 o 
   0  10  12      649.34      681.82     16.40 o 
   1  10  12      738.08      842.19     21.80 o 
   2  10  12     1448.22     1462.71     35.36 o 
   3  10  12      728.84      689.65     15.36 o 
   4  10  12     2053.22     1982.79     34.41 o 
   5  10  12      233.77      254.37     14.83 o 
   6  10  12     1011.54      983.74     17.14 o 
   7  10  12      189.60      196.35     16.07 o 
   8  10  12      203.16      206.18     20.32 o 
  -7  11  12      462.58      427.36     17.94 o 
  -6  11  12      316.04      296.71     16.69 o 
  -5  11  12      786.08      780.97     17.07 o 
  -4  11  12      134.37      153.51     15.82 o 
  -3  11  12      224.40      215.02     15.25 o 
  -2  11  12     2657.97     2760.90     27.27 o 
  -1  11  12      154.75      202.07     14.39 o 
   0  11  12     3527.14     3542.52     80.35 o 
   1  11  12      165.77      205.50     15.33 o 
   2  11  12     2591.54     2720.07     79.23 o 
   3  11  12      230.58      230.64     13.74 o 
   4  11  12      143.57      160.42     14.53 o 
   5  11  12      786.49      771.00     15.90 o 
   6  11  12      307.22      277.27     16.91 o 
   7  11  12      461.93      434.27     17.35 o 
  -7  12  12       94.19       90.72     17.95 o 
  -6  12  12      616.62      592.76     17.38 o 
  -5  12  12      143.69      134.13     16.43 o 
  -4  12  12     1499.97     1481.41     18.83 o 
  -3  12  12     1218.52     1255.13     23.74 o 
  -2  12  12      265.39      269.98     17.36 o 
  -1  12  12     1454.85     1315.55     30.20 o 
   0  12  12      188.76      227.34     14.97 o 
   1  12  12     1433.05     1330.71     39.59 o 
   2  12  12      275.27      276.42     15.49 o 
   3  12  12     1200.33     1234.63     22.75 o 
   4  12  12     1434.04     1421.32     24.32 o 
   5  12  12      141.09      140.74     15.65 o 
   6  12  12      605.55      584.96     18.91 o 
   7  12  12       92.92       95.23     17.39 o 
  -6  13  12      765.53      710.99     19.32 o 
  -5  13  12        6.38       22.64     16.83 o 
  -4  13  12      482.69      509.70     17.13 o 
  -3  13  12     1408.59     1403.20     19.78 o 
  -2  13  12      129.60      151.89     17.63 o 
  -1  13  12     2394.02     2364.83     60.90 o 
   0  13  12       77.19       67.27     15.82 o 
   1  13  12     2359.71     2375.82     85.30 o 
   2  13  12      128.34      142.27     14.92 o 
   3  13  12     1370.58     1347.75     32.27 o 
   4  13  12      475.11      523.65     15.94 o 
   5  13  12        4.18        9.54     16.67 o 
   6  13  12      762.06      702.88     20.35 o 
  -6  14  12      266.06      281.49     18.51 o 
  -5  14  12     1805.81     1680.27     24.75 o 
  -4  14  12      303.92      336.03     18.93 o 
  -3  14  12     1107.10     1095.64     36.13 o 
  -2  14  12      547.10      577.68     18.32 o 
  -1  14  12      412.20      414.69     19.76 o 
   0  14  12     2127.32     2022.42     60.19 o 
   1  14  12      432.38      444.94     18.37 o 
   2  14  12      545.91      569.44     18.39 o 
   3  14  12     1097.62     1065.62     24.33 o 
   4  14  12      312.70      339.05     17.32 o 
   5  14  12     1767.84     1755.19     44.97 o 
   6  14  12      256.65      275.40     19.98 o 
  -5  15  12      195.75      189.83     20.13 o 
  -4  15  12      456.54      474.22     20.98 o 
  -3  15  12      963.55      972.60     35.33 o 
  -2  15  12     1400.72     1413.75     46.59 o 
  -1  15  12     1079.68     1080.26     27.76 o 
   0  15  12      251.33      290.50     18.78 o 
   1  15  12     1070.33     1083.85     38.14 o 
   2  15  12     1329.28     1377.41     42.09 o 
   3  15  12      960.95     1022.64     23.10 o 
   4  15  12      460.85      484.49     18.71 o 
   5  15  12      180.51      180.33     16.96 o 
  -4  16  12      489.74      477.49     20.78 o 
  -3  16  12      384.25      381.04     20.14 o 
  -2  16  12       21.96       34.68     20.76 o 
  -1  16  12     1014.96     1034.89     23.40 o 
   0  16  12      870.88      952.92     33.83 o 
   1  16  12      996.49     1045.24     60.94 o 
   2  16  12       20.51       13.40     17.58 o 
   3  16  12      415.79      429.85     18.39 o 
   4  16  12      457.82      467.50     19.07 o 
  -3  17  12      677.24      673.35     25.13 o 
  -2  17  12      769.36      743.57     42.65 o 
  -1  17  12      393.16      385.22     29.49 o 
   0  17  12      732.90      749.66     63.21 o 
   1  17  12      400.42      373.72     21.34 o 
   2  17  12      794.66      737.72     25.62 o 
   3  17  12      685.51      697.52     26.76 o 
   0  18  12       28.07       35.22     26.84 o 
   1   0  13     1433.63     1425.53     18.07 o 
   2   0  13        9.63       15.07     10.89 o 
   3   0  13     1540.89     1450.63     21.12 o 
   4   0  13     1024.76     1178.01     14.60 o 
   5   0  13        3.46       17.99     13.81 o 
   6   0  13     2257.76     2455.37     32.70 o 
   7   0  13     1145.16     1156.91     24.69 o 
   8   0  13      216.26      254.64     16.74 o 
   9   0  13     1201.93     1168.54     23.31 o 
  -9   1  13      224.79      227.94     18.81 o 
  -8   1  13      199.78      200.14     17.91 o 
  -7   1  13     1281.60     1319.13     19.60 o 
  -6   1  13      854.23      842.98     15.72 o 
  -5   1  13     2897.92     3032.63     31.79 o 
  -4   1  13      510.43      577.03     12.73 o 
  -3   1  13     1656.50     1646.30     14.84 o 
  -2   1  13     2097.39     2172.84     17.17 o 
  -1   1  13     1909.59     1946.93     17.26 o 
   0   1  13      218.98      198.45     10.51 o 
   1   1  13     1779.62     1836.75     21.31 o 
   2   1  13     2015.54     2105.06     19.10 o 
   3   1  13     1696.07     1693.11     29.84 o 
   4   1  13      507.10      576.91     13.47 o 
   5   1  13     2823.88     3002.94     45.68 o 
   6   1  13      826.58      775.36     15.78 o 
   7   1  13     1256.95     1302.73     16.08 o 
   8   1  13      201.48      205.13     15.61 o 
   9   1  13      215.93      246.92     18.66 o 
  -9   2  13      779.47      779.88     28.16 o 
  -8   2  13     1205.46     1250.61     24.29 o 
  -7   2  13      615.61      586.10     15.97 o 
  -6   2  13      618.32      570.22     14.69 o 
  -5   2  13      579.05      570.00     14.58 o 
  -4   2  13      363.98      390.96     13.63 o 
  -3   2  13     2692.75     2756.44    109.86 o 
  -2   2  13     4256.61     4390.53     56.18 o 
  -1   2  13     1468.82     1503.40     14.39 o 
   0   2  13     1998.69     2292.22     28.70 o 
   1   2  13     1487.80     1540.16     23.03 o 
   2   2  13     4362.61     4545.18     69.42 o 
   3   2  13     2705.16     2606.47     30.26 o 
   4   2  13      338.31      374.21     13.10 o 
   5   2  13      606.31      622.89     13.71 o 
   6   2  13      623.50      582.01     15.03 o 
   7   2  13      630.26      589.43     15.44 o 
   8   2  13     1220.49     1250.21     32.71 o 
   9   2  13      777.73      782.59     22.35 o 
  -9   3  13       38.29       48.42     21.09 o 
  -8   3  13      574.63      620.09     19.12 o 
  -7   3  13      260.74      261.28     15.52 o 
  -6   3  13     3059.09     3062.36     27.42 o 
  -5   3  13       84.94       90.27     13.21 o 
  -4   3  13     4793.16     4823.86     49.30 o 
  -3   3  13      437.05      416.36     12.37 o 
  -2   3  13      987.65      928.94     12.57 o 
  -1   3  13     4101.32     4085.63     50.08 o 
   0   3  13      239.95      220.74     11.32 o 
   1   3  13     4084.45     4150.68     67.79 o 
   2   3  13      931.04      867.08     14.67 o 
   3   3  13      377.13      358.65     11.49 o 
   4   3  13     4981.73     5024.16     47.47 o 
   5   3  13      104.90      107.80     12.90 o 
   6   3  13     3066.62     3092.20     40.71 o 
   7   3  13      267.14      260.87     15.33 o 
   8   3  13      536.18      547.42     18.81 o 
   9   3  13       41.44       44.07     17.40 o 
  -9   4  13      278.09      272.13     19.65 o 
  -8   4  13     1377.60     1398.41     21.02 o 
  -7   4  13       65.26       68.78     14.13 o 
  -6   4  13      334.92      365.64     14.52 o 
  -5   4  13      432.74      465.97     14.47 o 
  -4   4  13     1696.91     1695.38     16.55 o 
  -3   4  13     5041.05     5133.63     45.69 o 
  -2   4  13     3774.30     3493.50     30.21 o 
  -1   4  13      811.92      776.68     13.23 o 
   0   4  13     2412.82     2344.52     33.91 o 
   1   4  13      828.58      812.22     12.67 o 
   2   4  13     3642.82     3401.64     72.35 o 
   3   4  13     4987.90     5178.69     49.90 o 
   4   4  13     1686.24     1690.83     18.92 o 
   5   4  13      369.73      391.02     13.59 o 
   6   4  13      293.72      327.89     14.24 o 
   7   4  13       83.59       84.69     15.63 o 
   8   4  13     1361.45     1396.25     22.60 o 
   9   4  13      270.67      260.15     18.29 o 
  -9   5  13      194.35      211.66     18.58 o 
  -8   5  13      124.66      149.63     16.44 o 
  -7   5  13     1593.65     1648.50     18.03 o 
  -6   5  13     1426.79     1425.97     20.24 o 
  -5   5  13     1455.96     1449.47     16.02 o 
  -4   5  13     1718.97     1775.33     16.06 o 
  -3   5  13       28.70       38.45     12.65 o 
  -2   5  13      678.99      697.79     12.34 o 
  -1   5  13      731.81      610.26     13.41 o 
   0   5  13     4518.84     4256.77     62.93 o 
   1   5  13      670.87      582.51     13.91 o 
   2   5  13      661.61      696.47     15.96 o 
   3   5  13       23.82       45.36     11.24 o 
   4   5  13     1688.04     1762.78     27.92 o 
   5   5  13     1452.42     1411.11     20.24 o 
   6   5  13     1416.05     1439.55     18.32 o 
   7   5  13     1541.61     1560.55     28.99 o 
   8   5  13      143.73      168.19     16.43 o 
   9   5  13      208.03      177.05     16.52 o 
  -9   6  13      917.01      909.09     48.29 o 
  -8   6  13      167.52      177.68     18.63 o 
  -7   6  13     1193.50     1200.90     16.52 o 
  -6   6  13      350.55      376.00     15.10 o 
  -5   6  13      530.07      508.50     14.88 o 
  -4   6  13     2016.28     2015.56     18.40 o 
  -3   6  13     1165.24     1236.11     15.17 o 
  -2   6  13     2560.95     2576.22     45.10 o 
  -1   6  13     1589.06     1601.39     22.21 o 
   0   6  13     3900.01     3778.79     68.03 o 
   1   6  13     1367.11     1399.30     32.71 o 
   2   6  13     2475.44     2478.93     81.03 o 
   3   6  13     1122.59     1199.99     26.51 o 
   4   6  13     1910.53     1897.69     21.53 o 
   5   6  13      534.15      519.40     13.71 o 
   6   6  13      318.30      339.62     14.73 o 
   7   6  13     1167.22     1190.65     18.60 o 
   8   6  13      186.13      194.11     16.61 o 
   9   6  13      941.75      888.28     37.34 o 
  -8   7  13      494.70      459.67     19.08 o 
  -7   7  13      605.15      595.17     16.72 o 
  -6   7  13      508.93      533.61     14.51 o 
  -5   7  13     2946.61     2894.30     24.65 o 
  -4   7  13      924.95      858.68     15.31 o 
  -3   7  13     1599.47     1590.64     22.68 o 
  -2   7  13     1474.11     1412.99     22.69 o 
  -1   7  13     1597.41     1511.60     22.88 o 
   0   7  13      810.66      815.47     15.09 o 
   1   7  13     1644.23     1585.79     39.40 o 
   2   7  13     1452.65     1422.17     36.79 o 
   3   7  13     1676.90     1673.66     40.08 o 
   4   7  13      921.86      869.26     13.66 o 
   5   7  13     2854.14     2875.55     32.31 o 
   6   7  13      484.27      492.83     14.06 o 
   7   7  13      644.50      669.45     17.51 o 
   8   7  13      509.22      457.39     17.92 o 
  -8   8  13      373.37      348.73     17.91 o 
  -7   8  13      202.12      219.95     16.40 o 
  -6   8  13      961.02      956.62     16.42 o 
  -5   8  13      622.95      658.37     14.93 o 
  -4   8  13     1458.71     1366.67     18.27 o 
  -3   8  13      304.38      269.78     14.33 o 
  -2   8  13      579.02      547.67     14.31 o 
  -1   8  13     4508.43     4413.68     58.89 o 
   0   8  13       32.62       16.93     14.24 o 
   1   8  13     4567.00     4668.05    121.34 o 
   2   8  13      537.73      520.71     13.66 o 
   3   8  13      335.01      310.19     12.20 o 
   4   8  13     1445.28     1357.70     16.24 o 
   5   8  13      595.38      638.52     15.67 o 
   6   8  13      963.32      955.38     15.83 o 
   7   8  13      210.71      234.63     16.41 o 
   8   8  13      382.93      332.22     16.92 o 
  -8   9  13      100.16      102.71     18.10 o 
  -7   9  13      519.20      521.55     17.53 o 
  -6   9  13      772.70      804.37     17.38 o 
  -5   9  13      266.58      251.36     15.33 o 
  -4   9  13     1390.27     1448.75     17.86 o 
  -3   9  13     1923.70     1930.57     29.65 o 
  -2   9  13      409.70      408.94     14.71 o 
  -1   9  13     1199.52     1209.13     22.16 o 
   0   9  13     2014.76     1901.59     51.33 o 
   1   9  13     1164.34     1222.03     30.31 o 
   2   9  13      434.53      451.27     14.51 o 
   3   9  13     1922.90     1957.12     30.21 o 
   4   9  13     1414.44     1475.69     16.43 o 
   5   9  13      272.38      261.49     16.40 o 
   6   9  13      774.14      800.84     16.47 o 
   7   9  13      504.47      498.05     16.67 o 
   8   9  13       84.34       91.41     17.78 o 
  -7  10  13      141.37      158.94     16.46 o 
  -6  10  13      126.32      114.72     16.29 o 
  -5  10  13      765.17      757.94     16.71 o 
  -4  10  13      249.24      238.92     15.36 o 
  -3  10  13      757.20      785.33     16.36 o 
  -2  10  13     2127.48     2054.09     31.57 o 
  -1  10  13     1621.28     1609.45     21.42 o 
   0  10  13     1436.75     1476.42     29.42 o 
   1  10  13     1586.89     1559.26     33.01 o 
   2  10  13     2237.28     2225.78     48.25 o 
   3  10  13      721.59      749.49     14.50 o 
   4  10  13      254.17      244.57     14.38 o 
   5  10  13      736.53      726.56     15.11 o 
   6  10  13      142.63      148.70     15.79 o 
   7  10  13      151.00      162.05     16.14 o 
  -7  11  13      231.39      209.48     17.46 o 
  -6  11  13      801.58      745.16     18.20 o 
  -5  11  13      577.34      567.10     17.09 o 
  -4  11  13     1476.73     1473.11     18.16 o 
  -3  11  13        1.95        1.73     14.76 o 
  -2  11  13     1324.29     1382.43     17.59 o 
  -1  11  13     1900.49     1868.25     40.11 o 
   0  11  13      486.40      425.77     15.59 o 
   1  11  13     1840.42     1796.75     49.22 o 
   2  11  13     1295.05     1384.31     39.05 o 
   3  11  13        0.83        8.38     13.88 o 
   4  11  13     1483.83     1564.35     33.24 o 
   5  11  13      602.31      582.55     15.91 o 
   6  11  13      796.99      745.86     24.75 o 
   7  11  13      202.92      170.65     16.64 o 
  -7  12  13      187.77      142.93     43.33 o 
  -6  12  13      240.15      237.56     15.94 o 
  -5  12  13      180.08      180.01     16.77 o 
  -4  12  13      250.12      245.17     16.59 o 
  -3  12  13     1124.68     1111.30     17.72 o 
  -2  12  13     1304.18     1372.09     26.69 o 
  -1  12  13      782.71      780.45     22.31 o 
   0  12  13     2645.38     2726.42     65.59 o 
   1  12  13      787.13      796.64     21.53 o 
   2  12  13     1256.54     1343.34     39.12 o 
   3  12  13     1119.22     1150.15     34.14 o 
   4  12  13      228.45      239.36     15.52 o 
   5  12  13      164.27      159.47     16.36 o 
   6  12  13      212.87      211.26     18.57 o 
   7  12  13      199.46      207.43     52.91 o 
  -6  13  13       36.14       36.36     18.48 o 
  -5  13  13     1095.72     1094.78     20.27 o 
  -4  13  13      668.79      641.81     18.01 o 
  -3  13  13      727.25      756.13     16.97 o 
  -2  13  13     1536.30     1518.76     36.59 o 
  -1  13  13      291.92      306.85     16.76 o 
   0  13  13     1439.05     1519.09     38.17 o 
   1  13  13      300.51      330.63     17.64 o 
   2  13  13     1547.96     1519.10     38.55 o 
   3  13  13      746.27      790.58     23.31 o 
   4  13  13      642.93      642.02     19.76 o 
   5  13  13     1056.65     1041.73     28.10 o 
   6  13  13       25.97       26.69     19.07 o 
  -5  14  13      434.58      394.43     19.90 o 
  -4  14  13      661.76      659.72     18.99 o 
  -3  14  13       68.55       83.03     19.09 o 
  -2  14  13      125.70      128.87     17.84 o 
  -1  14  13     2138.58     2228.10     53.33 o 
   0  14  13      245.91      233.55     17.26 o 
   1  14  13     2170.28     2269.36     64.52 o 
   2  14  13      130.82      136.12     16.07 o 
   3  14  13       52.34       62.24     16.46 o 
   4  14  13      643.05      672.93     22.94 o 
   5  14  13      433.44      391.63     18.17 o 
  -5  15  13      254.55      261.75     50.50 o 
  -4  15  13      459.88      408.37     20.58 o 
  -3  15  13     1642.91     1564.18     55.65 o 
  -2  15  13      279.07      242.36     19.03 o 
  -1  15  13      613.97      607.81     20.65 o 
   0  15  13      269.47      247.12     18.87 o 
   1  15  13      608.73      606.98     26.68 o 
   2  15  13      264.09      231.02     16.73 o 
   3  15  13     1638.37     1683.87     63.64 o 
   4  15  13      433.05      409.01     18.12 o 
  -3  16  13        5.70       11.95     21.03 o 
  -2  16  13      757.81      737.28     30.91 o 
  -1  16  13      988.30      885.49     29.09 o 
   0  16  13     1141.47     1202.04     73.38 o 
   1  16  13     1043.82      947.87     60.18 o 
   2  16  13      764.96      736.20     29.50 o 
   3  16  13       12.99       22.95     18.09 o 
  -2  17  13     1023.61      995.72     55.68 o 
  -1  17  13      358.07      400.93     27.17 o 
   0  17  13      257.74      283.26     21.64 o 
   1  17  13      350.96      379.05     21.66 o 
   2  17  13     1007.76     1005.09     59.04 o 
   0   0  14        7.36       37.20     14.65 o 
   1   0  14      538.51      570.31     12.20 o 
   2   0  14     3174.11     3269.79     26.97 o 
   3   0  14        0.02       12.81     11.23 o 
   4   0  14     1685.68     1948.87     21.33 o 
   5   0  14      240.33      183.08     12.93 o 
   6   0  14      556.70      496.65     14.43 o 
   7   0  14      347.05      345.47     17.93 o 
   8   0  14     2418.98     2504.58     31.40 o 
   9   0  14       16.08       31.56     20.96 o 
  -9   1  14       31.65       35.08     19.92 o 
  -8   1  14      583.56      611.21     20.63 o 
  -7   1  14      598.48      683.95     15.89 o 
  -6   1  14     3388.05     3369.37     40.91 o 
  -5   1  14     2090.31     2344.11     25.10 o 
  -4   1  14     3638.13     3711.26     21.41 o 
  -3   1  14      597.11      574.10     12.84 o 
  -2   1  14      370.20      359.30     13.13 o 
  -1   1  14       56.80       50.73     11.04 o 
   0   1  14     4067.73     3955.85     34.18 o 
   1   1  14       51.92       35.32     10.80 o 
   2   1  14      412.94      397.11     12.70 o 
   3   1  14      528.67      520.47     12.68 o 
   4   1  14     3770.37     3855.38     55.73 o 
   5   1  14     2048.07     2305.37     31.35 o 
   6   1  14     3432.95     3391.36     48.62 o 
   7   1  14      597.11      666.44     16.32 o 
   8   1  14      551.11      574.16     20.99 o 
   9   1  14       33.92       34.24     20.91 o 
  -9   2  14     1129.32     1122.22     23.69 o 
  -8   2  14      839.84      878.39     20.85 o 
  -7   2  14     1056.14     1141.83     16.97 o 
  -6   2  14      183.52      214.13     13.47 o 
  -5   2  14       17.65       17.43     14.16 o 
  -4   2  14      391.46      331.94     14.08 o 
  -3   2  14     2309.54     2282.80     16.06 o 
  -2   2  14      339.07      358.85     12.01 o 
  -1   2  14     2508.18     2426.81     33.49 o 
   0   2  14     2108.01     2253.21     32.85 o 
   1   2  14     2732.00     2652.00     38.78 o 
   2   2  14      327.53      343.67     12.96 o 
   3   2  14     2312.94     2278.34     25.79 o 
   4   2  14      415.04      346.91     13.14 o 
   5   2  14       17.70       20.32     12.60 o 
   6   2  14      188.16      220.83     13.61 o 
   7   2  14     1093.15     1160.57     17.08 o 
   8   2  14      834.35      864.47     21.77 o 
   9   2  14     1088.75     1030.52     26.13 o 
  -9   3  14       46.81       49.67     17.06 o 
  -8   3  14       37.71       64.36     16.89 o 
  -7   3  14     1680.90     1671.55     34.28 o 
  -6   3  14       68.10       95.66     13.21 o 
  -5   3  14     4917.27     4743.46     60.94 o 
  -4   3  14      541.88      603.05     14.36 o 
  -3   3  14     2253.64     2302.83     34.01 o 
  -2   3  14      947.97      980.17     12.56 o 
  -1   3  14      192.43      227.04     12.11 o 
   0   3  14      890.55      711.71     12.13 o 
   1   3  14      187.16      217.80     11.21 o 
   2   3  14      900.51      959.61     15.87 o 
   3   3  14     2407.73     2457.26     15.82 o 
   4   3  14      520.66      581.20     13.65 o 
   5   3  14     5061.55     4923.61     60.36 o 
   6   3  14       56.67       82.68     14.00 o 
   7   3  14     1668.09     1640.02     21.91 o 
   8   3  14       41.28       75.95     16.38 o 
   9   3  14       42.74       49.04     17.54 o 
  -9   4  14     1229.15     1126.50     45.14 o 
  -8   4  14      189.27      184.00     17.61 o 
  -7   4  14     1073.05     1049.87     16.06 o 
  -6   4  14       92.54      111.40     14.78 o 
  -5   4  14      128.67      146.01     13.55 o 
  -4   4  14      173.68      178.11     12.71 o 
  -3   4  14     1589.86     1584.21     15.86 o 
  -2   4  14     1344.49     1295.67     13.26 o 
  -1   4  14     2798.22     2704.55     16.90 o 
   0   4  14      184.15      238.10     12.06 o 
   1   4  14     2624.52     2553.71     27.13 o 
   2   4  14     1400.54     1386.85     22.98 o 
   3   4  14     1582.62     1613.11     15.01 o 
   4   4  14      162.09      164.48     13.36 o 
   5   4  14      128.21      135.56     12.99 o 
   6   4  14       96.35      114.37     14.04 o 
   7   4  14     1023.51      972.83     17.03 o 
   8   4  14      188.99      182.07     18.86 o 
   9   4  14     1240.78     1180.75     29.82 o 
  -8   5  14      151.22      153.79     18.50 o 
  -7   5  14      894.10      945.90     16.73 o 
  -6   5  14     1984.00     2081.89     19.70 o 
  -5   5  14     2737.75     2906.27     31.24 o 
  -4   5  14     1421.40     1488.93     16.61 o 
  -3   5  14     2097.48     2067.14     17.32 o 
  -2   5  14       61.39      102.30     11.67 o 
  -1   5  14     1133.66     1065.96     19.95 o 
   0   5  14      272.63      194.64     12.19 o 
   1   5  14     1129.75     1093.77     22.40 o 
   2   5  14       42.15       75.45     13.10 o 
   3   5  14     1958.88     1933.08     28.23 o 
   4   5  14     1459.53     1542.04     16.58 o 
   5   5  14     2631.20     2796.79     31.25 o 
   6   5  14     1942.08     2023.89     36.76 o 
   7   5  14      908.59      948.39     19.58 o 
   8   5  14      152.37      170.23     16.77 o 
  -8   6  14     1291.21     1265.89     25.38 o 
  -7   6  14      109.16       96.82     16.10 o 
  -6   6  14      315.91      344.68     15.65 o 
  -5   6  14      141.61      167.86     14.39 o 
  -4   6  14      631.68      598.70     14.81 o 
  -3   6  14      478.39      490.13     14.60 o 
  -2   6  14     3091.53     2867.40     21.86 o 
  -1   6  14     1022.66     1014.65     14.71 o 
   0   6  14     2776.92     2697.31     35.79 o 
   1   6  14     1034.05     1031.95     30.78 o 
   2   6  14     3052.81     2963.11     92.32 o 
   3   6  14      456.73      461.15     13.34 o 
   4   6  14      626.29      588.54     13.40 o 
   5   6  14      133.44      144.01     13.99 o 
   6   6  14      291.58      318.34     14.97 o 
   7   6  14      119.14      135.10     17.12 o 
   8   6  14     1307.55     1245.66     37.05 o 
  -8   7  14       92.70       76.65     17.01 o 
  -7   7  14      148.07      143.86     16.40 o 
  -6   7  14     2193.54     2035.78     18.88 o 
  -5   7  14       89.15      118.91     14.19 o 
  -4   7  14     3841.21     3952.61     21.55 o 
  -3   7  14      499.85      484.70     14.47 o 
  -2   7  14      748.42      748.51     13.04 o 
  -1   7  14       14.29       19.63     12.06 o 
   0   7  14       24.32        7.80     12.98 o 
   1   7  14       13.84       19.63     12.95 o 
   2   7  14      812.35      825.96     27.04 o 
   3   7  14      513.99      491.88     13.08 o 
   4   7  14     3750.33     3816.27     67.38 o 
   5   7  14       89.32      119.73     14.33 o 
   6   7  14     2225.25     2093.96     41.03 o 
   7   7  14      140.94      137.55     14.72 o 
   8   7  14       97.58       74.13     18.24 o 
  -8   8  14      839.01      805.21     18.34 o 
  -7   8  14      385.68      373.06     18.74 o 
  -6   8  14      447.82      454.16     16.43 o 
  -5   8  14      490.08      517.32     15.96 o 
  -4   8  14        0.48       14.22     13.78 o 
  -3   8  14     1712.20     1562.04     22.27 o 
  -2   8  14     1606.01     1666.50     23.43 o 
  -1   8  14      513.30      539.22     13.27 o 
   0   8  14     3695.12     3865.65     98.39 o 
   1   8  14      490.49      534.97     15.35 o 
   2   8  14     1710.49     1823.25     44.92 o 
   3   8  14     1678.62     1572.64     29.42 o 
   4   8  14        1.52        7.23     12.08 o 
   5   8  14      490.03      524.08     15.06 o 
   6   8  14      447.09      469.32     14.40 o 
   7   8  14      385.86      385.22     15.23 o 
   8   8  14      827.99      798.25     23.75 o 
  -7   9  14      527.97      500.88     17.60 o 
  -6   9  14      311.76      348.36     16.36 o 
  -5   9  14     2009.38     2005.34     21.00 o 
  -4   9  14     1917.84     1963.07     17.62 o 
  -3   9  14     1016.06     1049.50     15.96 o 
  -2   9  14     2093.26     2156.82     42.40 o 
  -1   9  14      289.81      286.97     12.99 o 
   0   9  14        3.39        3.40     15.25 o 
   1   9  14      261.71      255.70     15.45 o 
   2   9  14     2051.62     2193.94     47.70 o 
   3   9  14     1093.88     1143.05     25.05 o 
   4   9  14     1954.41     2057.55     42.06 o 
   5   9  14     2027.81     2066.31     27.55 o 
   6   9  14      295.54      345.30     15.29 o 
   7   9  14      500.28      465.07     15.79 o 
  -7  10  14      563.68      554.50     18.45 o 
  -6  10  14       82.12       93.28     15.66 o 
  -5  10  14      164.59      180.83     16.00 o 
  -4  10  14      286.51      301.46     15.57 o 
  -3  10  14      843.90      868.77     16.36 o 
  -2  10  14       99.27       78.73     14.43 o 
  -1  10  14     2608.95     2574.88     46.33 o 
   0  10  14     1362.20     1221.38     16.72 o 
   1  10  14     2601.14     2603.03     72.09 o 
   2  10  14       86.77       75.95     14.66 o 
   3  10  14      906.51      944.61     20.54 o 
   4  10  14      272.39      295.87     13.07 o 
   5  10  14      168.94      179.60     14.21 o 
   6  10  14       85.30       98.01     16.42 o 
   7  10  14      580.88      585.06     18.13 o 
  -7  11  14      311.90      275.57     17.57 o 
  -6  11  14      454.55      447.77     17.71 o 
  -5  11  14     1008.05     1030.42     17.81 o 
  -4  11  14     1448.16     1524.39     19.42 o 
  -3  11  14     2846.32     2725.83     30.64 o 
  -2  11  14       22.86       24.33     15.60 o 
  -1  11  14     1188.65     1129.13     20.28 o 
   0  11  14      504.51      477.46     14.90 o 
   1  11  14     1167.34     1122.48     34.87 o 
   2  11  14       21.18       13.23     15.08 o 
   3  11  14     2843.03     2740.45     56.69 o 
   4  11  14     1493.43     1617.96     36.33 o 
   5  11  14     1036.64     1077.51     21.09 o 
   6  11  14      451.62      443.10     18.70 o 
   7  11  14      305.72      261.04     18.77 o 
  -6  12  14      114.08      115.49     17.25 o 
  -5  12  14      444.85      471.15     17.39 o 
  -4  12  14      145.53      161.77     15.49 o 
  -3  12  14      409.88      390.31     17.02 o 
  -2  12  14     1224.83     1236.59     24.31 o 
  -1  12  14     2187.51     2178.46     43.58 o 
   0  12  14      763.90      745.71     23.71 o 
   1  12  14     2138.26     2155.73     61.38 o 
   2  12  14     1250.69     1309.62     47.50 o 
   3  12  14      385.33      358.42     15.16 o 
   4  12  14      141.73      158.41     15.82 o 
   5  12  14      431.83      457.81     16.17 o 
   6  12  14      121.90      121.98     18.59 o 
  -6  13  14      513.98      479.91     19.42 o 
  -5  13  14      291.54      294.20     18.63 o 
  -4  13  14     1206.14     1254.43     22.03 o 
  -3  13  14      969.28     1003.74     18.91 o 
  -2  13  14     1105.88     1086.09     34.90 o 
  -1  13  14      666.19      708.87     24.00 o 
   0  13  14        0.24       -0.30     16.40 o 
   1  13  14      671.23      708.38     25.02 o 
   2  13  14     1144.10     1169.40     33.12 o 
   3  13  14      968.63     1016.39     33.92 o 
   4  13  14     1165.51     1211.45     22.79 o 
   5  13  14      271.03      263.52     17.08 o 
   6  13  14      509.73      494.98     20.76 o 
  -5  14  14      254.86      257.17     17.86 o 
  -4  14  14       16.96       18.22     18.23 o 
  -3  14  14       49.84       58.14     17.98 o 
  -2  14  14     1453.36     1369.86     34.40 o 
  -1  14  14       45.31       54.34     17.57 o 
   0  14  14     3306.02     3325.48    103.89 o 
   1  14  14       44.95       43.31     17.50 o 
   2  14  14     1423.79     1407.39     54.17 o 
   3  14  14       47.00       52.30     15.60 o 
   4  14  14       12.17       16.25     16.38 o 
   5  14  14      254.30      263.94     18.29 o 
  -4  15  14     1390.84     1239.89     29.38 o 
  -3  15  14       93.92       98.63     18.74 o 
  -2  15  14     1077.60     1042.93     32.04 o 
  -1  15  14       86.23       78.87     20.54 o 
   0  15  14        2.60        9.90     18.46 o 
   1  15  14       93.85      108.59     18.59 o 
   2  15  14     1075.79     1090.14     33.91 o 
   3  15  14       82.86       86.79     16.73 o 
   4  15  14     1449.92     1318.15     28.04 o 
  -3  16  14      317.23      300.73     22.02 o 
  -2  16  14      520.22      556.82     28.30 o 
  -1  16  14      888.47      847.51     33.55 o 
   0  16  14     1360.01     1409.18     62.90 o 
   1  16  14      904.65      891.86     34.26 o 
   2  16  14      559.95      580.93     29.23 o 
   3  16  14      340.97      317.75     18.98 o 
   0  17  14        1.95        4.16     19.39 o 
   1   0  15      795.03      968.26     12.44 o 
   2   0  15     2456.65     2284.15     26.94 o 
   3   0  15     6413.49     6184.39     49.62 o 
   4   0  15      329.95      369.67     13.51 o 
   5   0  15        0.23       11.30     13.25 o 
   6   0  15        8.49       17.75     14.46 o 
   7   0  15     1265.08     1287.38     22.29 o 
   8   0  15       57.82       56.73     16.06 o 
  -8   1  15      104.18      105.87     17.25 o 
  -7   1  15     1635.41     1681.12     22.63 o 
  -6   1  15     1317.82     1221.06     17.40 o 
  -5   1  15     4972.73     5002.68     39.88 o 
  -4   1  15     1185.61     1080.62     14.91 o 
  -3   1  15      304.01      309.33     12.68 o 
  -2   1  15      161.02      154.58     13.26 o 
  -1   1  15     1542.42     1445.54     13.82 o 
   0   1  15     1003.48      908.18     12.83 o 
   1   1  15     1484.21     1405.34     17.25 o 
   2   1  15      189.82      190.22     12.78 o 
   3   1  15      331.91      310.78     12.39 o 
   4   1  15     1204.10     1085.03     19.55 o 
   5   1  15     4985.68     5002.87     62.66 o 
   6   1  15     1349.18     1268.52     26.24 o 
   7   1  15     1604.66     1624.99     26.85 o 
   8   1  15      111.36      129.89     19.15 o 
  -8   2  15     1504.68     1495.70     29.05 o 
  -7   2  15      297.53      313.43     15.90 o 
  -6   2  15      270.53      258.71     15.25 o 
  -5   2  15      120.35      135.57     14.39 o 
  -4   2  15     1892.81     1786.56     15.31 o 
  -3   2  15     1921.51     1965.61     19.57 o 
  -2   2  15     1722.72     1583.87     16.60 o 
  -1   2  15     1459.37     1410.03     14.58 o 
   0   2  15     1982.33     1724.97     25.04 o 
   1   2  15     1521.76     1475.92     29.38 o 
   2   2  15     1739.13     1578.00     27.72 o 
   3   2  15     1955.76     1979.80     34.22 o 
   4   2  15     1913.12     1827.36     24.36 o 
   5   2  15      121.21      120.13     12.97 o 
   6   2  15      296.79      305.67     14.53 o 
   7   2  15      298.66      330.10     16.09 o 
   8   2  15     1502.45     1470.07     28.18 o 
  -8   3  15      443.12      420.96     17.25 o 
  -7   3  15       50.51       40.91     15.12 o 
  -6   3  15     2335.76     2518.73     32.03 o 
  -5   3  15      213.16      226.34     14.80 o 
  -4   3  15     3741.91     3975.80     32.09 o 
  -3   3  15      922.75      933.50     51.41 o 
  -2   3  15      114.76      120.70     11.36 o 
  -1   3  15     1984.76     1739.30     21.50 o 
   0   3  15      894.61      908.27     14.97 o 
   1   3  15     2031.94     1810.57     27.65 o 
   2   3  15      103.21      109.03     12.57 o 
   3   3  15      917.50      864.92     13.06 o 
   4   3  15     3897.38     4194.95     44.84 o 
   5   3  15      210.08      229.82     13.45 o 
   6   3  15     2321.95     2520.54     29.11 o 
   7   3  15       55.57       42.08     16.18 o 
   8   3  15      418.39      386.52     17.88 o 
  -8   4  15     1005.39      959.51     17.36 o 
  -7   4  15      721.58      825.00     20.93 o 
  -6   4  15      803.10      846.29     16.55 o 
  -5   4  15     1376.34     1331.69     16.41 o 
  -4   4  15      145.33      120.42     13.68 o 
  -3   4  15      389.50      393.66     13.31 o 
  -2   4  15     1110.61     1149.90     16.12 o 
  -1   4  15      370.58      339.21     12.66 o 
   0   4  15     4652.69     4818.48     51.09 o 
   1   4  15      404.10      385.03     12.07 o 
   2   4  15      979.44     1082.85     21.21 o 
   3   4  15      366.75      393.87     12.61 o 
   4   4  15      157.72      127.65     12.06 o 
   5   4  15     1413.81     1364.95     21.37 o 
   6   4  15      804.75      849.07     16.02 o 
   7   4  15      714.72      774.37     20.54 o 
   8   4  15     1004.30      943.84     20.07 o 
  -8   5  15      320.33      302.33     19.10 o 
  -7   5  15      632.73      628.73     18.69 o 
  -6   5  15     1219.15     1204.84     16.63 o 
  -5   5  15     1525.62     1471.36     17.27 o 
  -4   5  15     2896.18     2801.16     20.35 o 
  -3   5  15     1379.19     1358.73     15.46 o 
  -2   5  15     1166.03     1162.53     14.71 o 
  -1   5  15      787.39      833.80     17.14 o 
   0   5  15        4.28        8.73     11.70 o 
   1   5  15      853.98      919.99     14.14 o 
   2   5  15     1214.16     1246.15     21.42 o 
   3   5  15     1381.91     1425.69     23.32 o 
   4   5  15     2920.54     2873.14     29.55 o 
   5   5  15     1563.48     1494.28     23.32 o 
   6   5  15     1230.24     1184.53     18.98 o 
   7   5  15      637.18      633.06     15.98 o 
   8   5  15      314.72      298.76     20.14 o 
  -8   6  15      368.11      381.95     17.23 o 
  -7   6  15      652.41      653.31     19.09 o 
  -6   6  15      266.21      290.02     15.73 o 
  -5   6  15       33.64       33.96     14.46 o 
  -4   6  15      481.12      501.41     14.19 o 
  -3   6  15     1910.27     1966.79     17.21 o 
  -2   6  15      512.07      506.77     12.49 o 
  -1   6  15     2459.00     2545.36     39.45 o 
   0   6  15      529.09      554.95     13.61 o 
   1   6  15     2385.69     2523.05     57.48 o 
   2   6  15      523.83      529.02     14.43 o 
   3   6  15     1896.40     1965.00     46.09 o 
   4   6  15      446.34      470.45     13.63 o 
   5   6  15       39.97       49.81     14.47 o 
   6   6  15      243.21      275.66     14.18 o 
   7   6  15      653.15      653.13     17.13 o 
   8   6  15      375.63      409.77     20.51 o 
  -8   7  15       18.90       44.22     17.16 o 
  -7   7  15      899.85      908.22     17.40 o 
  -6   7  15      193.03      185.10     14.84 o 
  -5   7  15     2900.93     2977.16     20.68 o 
  -4   7  15      154.58      162.93     13.65 o 
  -3   7  15     1419.97     1574.10     18.49 o 
  -2   7  15      539.62      560.42     12.82 o 
  -1   7  15        0.86       16.19     11.83 o 
   0   7  15     4024.70     4078.90     84.24 o 
   1   7  15        3.12       26.19     12.99 o 
   2   7  15      538.83      569.59     16.14 o 
   3   7  15     1454.00     1615.46     38.69 o 
   4   7  15      160.06      180.35     13.61 o 
   5   7  15     2893.93     3011.65     45.15 o 
   6   7  15      204.44      198.76     14.87 o 
   7   7  15      925.35      934.16     16.63 o 
   8   7  15       22.07       27.18     16.22 o 
  -7   8  15      957.36      945.42     19.71 o 
  -6   8  15       26.23       26.68     16.08 o 
  -5   8  15       10.93       12.68     14.93 o 
  -4   8  15     1167.69     1214.29     16.73 o 
  -3   8  15     1438.71     1424.74     16.69 o 
  -2   8  15     1218.90     1256.19     17.36 o 
  -1   8  15     2300.84     2237.76     36.45 o 
   0   8  15      157.24      138.50     14.70 o 
   1   8  15     2446.38     2423.78     58.29 o 
   2   8  15     1239.30     1291.30     28.06 o 
   3   8  15     1501.19     1506.05     27.68 o 
   4   8  15     1177.14     1256.65     16.20 o 
   5   8  15       14.00       19.50     14.52 o 
   6   8  15       30.99       46.91     14.05 o 
   7   8  15     1002.64      991.11     22.08 o 
  -7   9  15      104.21      103.13     16.80 o 
  -6   9  15     1344.79     1321.32     18.58 o 
  -5   9  15      594.44      562.40     16.60 o 
  -4   9  15     1303.01     1301.80     19.58 o 
  -3   9  15     2433.23     2418.06     32.24 o 
  -2   9  15      169.15      147.24     13.69 o 
  -1   9  15     2104.78     2175.20     36.80 o 
   0   9  15        6.30       15.66     14.35 o 
   1   9  15     2107.10     2222.30     51.47 o 
   2   9  15      166.62      161.52     14.65 o 
   3   9  15     2459.07     2476.66     46.76 o 
   4   9  15     1324.34     1380.45     31.00 o 
   5   9  15      616.98      603.10     16.28 o 
   6   9  15     1356.69     1312.76     24.89 o 
   7   9  15       90.01       93.14     15.91 o 
  -7  10  15      166.24      162.62     16.76 o 
  -6  10  15      708.72      693.77     17.47 o 
  -5  10  15      675.53      698.06     17.26 o 
  -4  10  15      110.23      115.99     15.60 o 
  -3  10  15      322.41      301.80     15.46 o 
  -2  10  15     1485.19     1508.39     18.26 o 
  -1  10  15      650.50      643.20     14.97 o 
   0  10  15     3513.67     3657.37     96.22 o 
   1  10  15      627.76      625.78     16.27 o 
   2  10  15     1560.83     1612.66     48.20 o 
   3  10  15      330.47      326.59     14.11 o 
   4  10  15      110.84      113.80     13.56 o 
   5  10  15      710.20      760.46     15.99 o 
   6  10  15      746.22      718.10     17.41 o 
   7  10  15      149.83      145.26     16.30 o 
  -6  11  15      218.25      201.09     18.10 o 
  -5  11  15      431.80      411.53     16.66 o 
  -4  11  15     1420.23     1432.86     25.28 o 
  -3  11  15      740.44      744.69     17.46 o 
  -2  11  15     2414.20     2338.63     46.56 o 
  -1  11  15       22.80       22.07     13.83 o 
   0  11  15       76.06       62.79     14.92 o 
   1  11  15       24.57       23.16     15.65 o 
   2  11  15     2429.04     2441.71     84.17 o 
   3  11  15      760.04      756.99     17.72 o 
   4  11  15     1441.60     1513.36     37.95 o 
   5  11  15      450.86      443.64     15.54 o 
   6  11  15      223.39      224.44     17.50 o 
  -6  12  15      255.28      240.44     18.72 o 
  -5  12  15      310.45      324.77     17.50 o 
  -4  12  15      152.79      150.48     16.35 o 
  -3  12  15      446.51      405.58     16.87 o 
  -2  12  15     1159.31     1168.89     27.21 o 
  -1  12  15      847.91      842.56     20.62 o 
   0  12  15     2015.69     1924.69     44.65 o 
   1  12  15      846.31      876.04     20.63 o 
   2  12  15     1125.77     1142.54     35.06 o 
   3  12  15      446.85      430.31     15.62 o 
   4  12  15      170.75      187.25     15.08 o 
   5  12  15      304.10      324.55     16.00 o 
   6  12  15      245.18      230.95     18.03 o 
  -5  13  15      513.04      455.85     19.08 o 
  -4  13  15      764.98      737.43     18.17 o 
  -3  13  15     1362.76     1339.59     23.89 o 
  -2  13  15      908.90      945.95     24.57 o 
  -1  13  15      536.60      515.75     17.35 o 
   0  13  15      230.84      231.43     15.99 o 
   1  13  15      554.65      591.21     47.15 o 
   2  13  15      934.78      917.13     22.08 o 
   3  13  15     1371.17     1363.27     42.23 o 
   4  13  15      738.10      735.30     22.60 o 
   5  13  15      515.96      469.00     17.10 o 
  -4  14  15      190.18      189.41     19.29 o 
  -3  14  15      420.74      432.59     19.97 o 
  -2  14  15      248.68      283.28     18.71 o 
  -1  14  15     1996.15     1983.56     56.71 o 
   0  14  15        6.61        9.75     17.54 o 
   1  14  15     1981.45     1950.66     75.38 o 
   2  14  15      259.39      293.41     15.34 o 
   3  14  15      394.58      418.88     16.10 o 
   4  14  15      200.65      206.69     16.45 o 
  -3  15  15      875.90      823.90     22.72 o 
  -2  15  15      149.73      165.96     18.17 o 
  -1  15  15      323.79      354.94     18.84 o 
   0  15  15      447.11      438.75     18.65 o 
   1  15  15      321.26      312.33     18.75 o 
   2  15  15      157.51      154.95     17.30 o 
   3  15  15      891.85      880.24     29.62 o 
  -2  16  15      243.13      256.39     20.84 o 
  -1  16  15      837.39      847.30     53.52 o 
   0  16  15      490.58      498.59     25.32 o 
   1  16  15      826.94      824.92     34.61 o 
   2  16  15      252.31      273.06     19.30 o 
   0   0  16        4.49       14.66     15.81 o 
   1   0  16     1739.85     1916.40     20.24 o 
   2   0  16     1187.77     1186.60     15.48 o 
   3   0  16     3555.27     3585.17     27.74 o 
   4   0  16      891.56      809.41     14.45 o 
   5   0  16      515.80      449.91     13.19 o 
   6   0  16       92.39      112.07     14.46 o 
   7   0  16      186.47      146.70     15.41 o 
   8   0  16     2086.24     2035.22     29.15 o 
  -8   1  16      135.51      170.59     16.57 o 
  -7   1  16      837.30      890.56     19.66 o 
  -6   1  16     1746.97     1763.92     23.32 o 
  -5   1  16     1024.84     1002.58     15.77 o 
  -4   1  16     2703.26     2783.33     23.01 o 
  -3   1  16      314.15      303.36     12.95 o 
  -2   1  16      270.26      242.25     14.07 o 
  -1   1  16     2410.91     2307.69     22.87 o 
   0   1  16     1322.26     1273.42     13.58 o 
   1   1  16     2550.07     2468.96     32.64 o 
   2   1  16      219.55      200.33     12.98 o 
   3   1  16      365.36      356.77     12.65 o 
   4   1  16     2807.26     2890.32     32.26 o 
   5   1  16     1042.08     1017.94     15.64 o 
   6   1  16     1742.50     1768.98     39.23 o 
   7   1  16      893.10      912.92     17.90 o 
   8   1  16      120.57      139.83     18.47 o 
  -8   2  16      210.40      217.68     17.19 o 
  -7   2  16      910.13     1001.38     17.66 o 
  -6   2  16      267.80      279.41     16.01 o 
  -5   2  16      683.37      761.25     16.00 o 
  -4   2  16     1328.83     1382.95     15.39 o 
  -3   2  16     1651.35     1667.29     15.89 o 
  -2   2  16     4446.11     4603.55     34.91 o 
  -1   2  16      371.17      443.21     12.88 o 
   0   2  16     5065.34     5181.13     67.15 o 
   1   2  16      417.82      496.41     12.21 o 
   2   2  16     4499.70     4641.13     72.68 o 
   3   2  16     1677.83     1721.86     21.51 o 
   4   2  16     1268.12     1316.85     18.78 o 
   5   2  16      718.61      793.87     15.64 o 
   6   2  16      279.15      292.18     14.81 o 
   7   2  16      900.97      991.32     20.74 o 
   8   2  16      199.35      187.05     19.04 o 
  -8   3  16      165.12      142.13     19.69 o 
  -7   3  16      606.96      661.10     15.57 o 
  -6   3  16      167.63      188.10     14.90 o 
  -5   3  16     1332.20     1275.06     16.05 o 
  -4   3  16      206.16      219.01     13.28 o 
  -3   3  16     1413.79     1340.96     15.28 o 
  -2   3  16     3018.46     2963.51     34.03 o 
  -1   3  16      294.80      266.35     12.93 o 
   0   3  16     5654.80     5334.80     67.47 o 
   1   3  16      252.26      249.21     12.34 o 
   2   3  16     3055.35     3072.83     40.36 o 
   3   3  16     1466.67     1430.04     17.93 o 
   4   3  16      205.45      210.38     13.55 o 
   5   3  16     1331.01     1293.50     15.67 o 
   6   3  16      191.12      212.51     14.54 o 
   7   3  16      586.85      642.97     19.81 o 
   8   3  16      163.63      138.24     17.86 o 
  -8   4  16      199.67      177.90     16.80 o 
  -7   4  16      307.19      332.72     18.57 o 
  -6   4  16     1511.16     1547.56     17.80 o 
  -5   4  16       47.46       76.11     13.55 o 
  -4   4  16     2270.37     2205.65     20.29 o 
  -3   4  16      674.00      683.34     14.67 o 
  -2   4  16      707.64      625.92     12.76 o 
  -1   4  16     2431.67     2340.24     23.44 o 
   0   4  16      791.57      907.66     18.25 o 
   1   4  16     2391.77     2336.07     32.73 o 
   2   4  16      702.31      647.81     14.09 o 
   3   4  16      681.26      673.95     13.36 o 
   4   4  16     2328.31     2273.47     32.19 o 
   5   4  16       44.94       57.84     14.23 o 
   6   4  16     1499.24     1572.19     31.28 o 
   7   4  16      331.33      365.36     17.50 o 
   8   4  16      206.96      184.14     18.17 o 
  -8   5  16      154.00      149.60     17.49 o 
  -7   5  16      560.08      605.66     21.40 o 
  -6   5  16      398.48      428.34     15.87 o 
  -5   5  16      728.45      750.17     17.39 o 
  -4   5  16      558.60      579.98     15.03 o 
  -3   5  16     1032.58     1077.44     15.50 o 
  -2   5  16      965.78     1026.19     13.25 o 
  -1   5  16      992.30     1002.53     14.72 o 
   0   5  16     2408.70     2479.09     27.14 o 
   1   5  16      981.31      991.20     15.70 o 
   2   5  16      998.58     1106.76     22.31 o 
   3   5  16     1027.58     1095.28     17.93 o 
   4   5  16      538.21      552.09     14.86 o 
   5   5  16      743.68      757.38     15.76 o 
   6   5  16      423.34      454.56     15.63 o 
   7   5  16      554.32      585.17     16.69 o 
   8   5  16      171.46      174.16     20.87 o 
  -8   6  16      522.01      526.18     37.24 o 
  -7   6  16      472.38      467.42     19.04 o 
  -6   6  16      237.49      241.33     15.38 o 
  -5   6  16      846.23      823.03     16.13 o 
  -4   6  16      478.08      520.23     14.96 o 
  -3   6  16     1848.27     1851.04     25.94 o 
  -2   6  16     1521.12     1506.07     16.12 o 
  -1   6  16      904.24      918.42     17.87 o 
   0   6  16     1200.51     1132.73     18.82 o 
   1   6  16      946.86      971.81     19.17 o 
   2   6  16     1506.90     1529.28     33.85 o 
   3   6  16     1818.98     1828.90     32.01 o 
   4   6  16      509.39      548.83     13.98 o 
   5   6  16      846.37      824.50     15.34 o 
   6   6  16      244.40      255.11     15.83 o 
   7   6  16      489.21      466.31     16.20 o 
  -7   7  16       78.25       69.39     16.09 o 
  -6   7  16     1202.91     1162.87     17.79 o 
  -5   7  16       65.97       61.83     15.24 o 
  -4   7  16     1871.96     1787.23     17.56 o 
  -3   7  16      146.06      156.44     14.22 o 
  -2   7  16       11.32       19.41     12.79 o 
  -1   7  16     3545.86     3406.19     63.54 o 
   0   7  16      128.45      157.88     13.24 o 
   1   7  16     3626.27     3518.85     92.86 o 
   2   7  16        3.20       14.80     14.55 o 
   3   7  16      175.59      196.56     13.61 o 
   4   7  16     1850.70     1794.98     35.05 o 
   5   7  16       68.08       65.49     15.09 o 
   6   7  16     1224.88     1211.22     26.05 o 
   7   7  16       90.54       88.66     15.97 o 
  -7   8  16      381.05      362.86     18.20 o 
  -6   8  16      186.38      204.95     16.55 o 
  -5   8  16     1079.96     1074.70     18.21 o 
  -4   8  16      878.00      786.28     16.34 o 
  -3   8  16     2234.62     2214.17     24.37 o 
  -2   8  16     1996.05     1924.81     31.06 o 
  -1   8  16      174.35      186.06     13.14 o 
   0   8  16     1523.40     1624.77     46.88 o 
   1   8  16      153.07      169.58     15.05 o 
   2   8  16     2119.99     2091.39     43.73 o 
   3   8  16     2226.40     2237.36     47.10 o 
   4   8  16      847.49      791.51     14.91 o 
   5   8  16     1115.38     1116.85     21.72 o 
   6   8  16      219.54      242.43     15.84 o 
   7   8  16      353.05      329.02     15.32 o 
  -7   9  16      679.96      666.19     20.34 o 
  -6   9  16       37.62       35.20     17.00 o 
  -5   9  16     1246.90     1277.56     20.62 o 
  -4   9  16      747.70      788.98     16.83 o 
  -3   9  16      280.24      277.55     15.36 o 
  -2   9  16     1873.32     1884.24     32.95 o 
  -1   9  16      362.52      355.36     13.22 o 
   0   9  16     2675.69     2641.58     75.10 o 
   1   9  16      395.72      392.97     19.79 o 
   2   9  16     1901.65     1953.06     41.92 o 
   3   9  16      313.52      297.72     14.05 o 
   4   9  16      774.50      848.94     15.43 o 
   5   9  16     1289.65     1334.97     21.76 o 
   6   9  16       46.04       57.48     15.84 o 
   7   9  16      682.43      658.40     16.77 o 
  -6  10  16      724.30      686.34     17.66 o 
  -5  10  16      349.02      331.79     16.41 o 
  -4  10  16     1419.13     1336.63     28.66 o 
  -3  10  16      328.12      324.11     16.19 o 
  -2  10  16     1204.97     1172.55     19.55 o 
  -1  10  16     1137.49     1114.79     22.36 o 
   0  10  16     1442.37     1377.84     34.25 o 
   1  10  16     1190.92     1182.26     46.31 o 
   2  10  16     1196.89     1199.90     34.95 o 
   3  10  16      345.17      321.96     14.10 o 
   4  10  16     1492.98     1462.27     34.63 o 
   5  10  16      361.58      361.23     14.93 o 
   6  10  16      729.15      680.90     17.60 o 
  -6  11  16      337.45      324.94     18.41 o 
  -5  11  16      150.43      148.10     17.21 o 
  -4  11  16      629.63      601.09     16.63 o 
  -3  11  16     1914.45     1970.99     51.29 o 
  -2  11  16     1164.48     1154.78     36.19 o 
  -1  11  16     1100.17     1123.65     27.44 o 
   0  11  16     1074.87     1066.24     25.90 o 
   1  11  16     1090.93     1149.25     34.52 o 
   2  11  16     1188.48     1223.76     31.30 o 
   3  11  16     1919.60     2049.03     48.11 o 
   4  11  16      643.61      618.61     15.44 o 
   5  11  16      163.05      176.16     14.62 o 
   6  11  16      347.84      326.81     17.17 o 
  -5  12  16      483.97      453.70     17.57 o 
  -4  12  16      640.24      626.51     18.03 o 
  -3  12  16       58.91       82.20     16.14 o 
  -2  12  16      638.49      613.93     18.67 o 
  -1  12  16     1555.89     1657.50     42.62 o 
   0  12  16      644.66      725.21     17.32 o 
   1  12  16     1528.29     1670.87     40.88 o 
   2  12  16      630.31      621.48     18.56 o 
   3  12  16       62.76       80.40     15.20 o 
   4  12  16      625.23      617.69     15.84 o 
   5  12  16      505.52      469.25     16.11 o 
  -4  13  16      654.30      628.01     18.98 o 
  -3  13  16      543.97      526.04     18.15 o 
  -2  13  16      894.43      935.14     19.84 o 
  -1  13  16     1271.49     1269.13     32.68 o 
   0  13  16      518.12      522.32     18.96 o 
   1  13  16     1279.82     1311.59     44.41 o 
   2  13  16      880.18      909.55     31.19 o 
   3  13  16      521.31      524.83     17.11 o 
   4  13  16      657.38      637.10     17.64 o 
  -4  14  16      100.07      117.44     18.22 o 
  -3  14  16      606.26      599.61     19.90 o 
  -2  14  16      576.38      543.97     20.20 o 
  -1  14  16      143.43      146.96     17.57 o 
   0  14  16      820.56      820.12     23.19 o 
   1  14  16      150.70      176.40     17.44 o 
   2  14  16      533.06      508.24     17.74 o 
   3  14  16      601.82      572.07     18.71 o 
   4  14  16       99.26      101.48     16.97 o 
  -2  15  16      259.70      260.31     20.91 o 
  -1  15  16      702.23      672.49     23.53 o 
   0  15  16      186.06      205.23     18.85 o 
   1  15  16      721.12      688.85     27.62 o 
   2  15  16      260.22      259.49     17.76 o 
   1   0  17      863.15      939.03     13.33 o 
   2   0  17     6014.93     6213.97     53.09 o 
   3   0  17     1376.89     1446.84     23.83 o 
   4   0  17     2463.05     2663.53     17.17 o 
   5   0  17      370.63      425.29     14.13 o 
   6   0  17     1255.15     1352.02     17.59 o 
   7   0  17      252.67      298.14     15.46 o 
   8   0  17      122.99      135.50     17.44 o 
  -8   1  17      326.91      309.13     18.14 o 
  -7   1  17      278.92      270.88     16.90 o 
  -6   1  17      640.11      725.58     15.77 o 
  -5   1  17      764.22      791.31     16.18 o 
  -4   1  17       33.20       29.58     13.17 o 
  -3   1  17       31.71       32.08     12.51 o 
  -2   1  17     4454.82     4494.76     35.92 o 
  -1   1  17     1124.15     1185.77     13.57 o 
   0   1  17     2559.04     2771.89     25.98 o 
   1   1  17     1078.99     1151.74     13.73 o 
   2   1  17     4592.59     4641.49     53.06 o 
   3   1  17       40.93       47.41     12.07 o 
   4   1  17       37.42       34.51     13.15 o 
   5   1  17      789.66      795.25     15.24 o 
   6   1  17      683.80      777.71     17.07 o 
   7   1  17      262.79      253.70     17.16 o 
   8   1  17      333.88      326.48     20.19 o 
  -8   2  17      302.09      303.73     17.20 o 
  -7   2  17      284.81      264.33     16.48 o 
  -6   2  17      424.04      394.47     15.48 o 
  -5   2  17     1018.12     1022.01     16.37 o 
  -4   2  17     1471.33     1383.63     16.88 o 
  -3   2  17     3017.65     2956.19     20.15 o 
  -2   2  17     1581.32     1436.08     14.97 o 
  -1   2  17     2521.05     2457.20     27.22 o 
   0   2  17        2.85        1.76     11.63 o 
   1   2  17     2506.01     2441.68     33.98 o 
   2   2  17     1574.95     1423.25     28.24 o 
   3   2  17     3067.00     3010.29     34.63 o 
   4   2  17     1568.06     1478.38     21.11 o 
   5   2  17     1070.22     1092.99     16.13 o 
   6   2  17      431.44      418.15     14.75 o 
   7   2  17      273.11      260.17     17.31 o 
   8   2  17      281.71      277.08     20.22 o 
  -8   3  17       65.39       78.56     18.15 o 
  -7   3  17      328.61      370.99     16.34 o 
  -6   3  17      125.38      128.00     15.34 o 
  -5   3  17       56.60       62.38     14.69 o 
  -4   3  17      333.62      315.05     14.88 o 
  -3   3  17     1072.09     1080.75     14.54 o 
  -2   3  17      432.69      448.82     12.27 o 
  -1   3  17     6901.97     7039.88     94.72 o 
   0   3  17       17.43        4.96     12.63 o 
   1   3  17     6997.71     7119.66     87.73 o 
   2   3  17      454.13      490.84     13.32 o 
   3   3  17     1123.64     1147.99     15.77 o 
   4   3  17      339.32      329.24     13.77 o 
   5   3  17       64.76       65.84     14.05 o 
   6   3  17      118.87      117.40     15.55 o 
   7   3  17      344.49      335.72     17.81 o 
   8   3  17       65.40       79.39     18.29 o 
  -7   4  17      493.09      546.02     17.42 o 
  -6   4  17       80.66       84.32     15.17 o 
  -5   4  17     1693.55     1709.14     17.63 o 
  -4   4  17      208.08      212.34     14.41 o 
  -3   4  17     3760.96     3657.91     57.17 o 
  -2   4  17      151.47      160.00     12.29 o 
  -1   4  17      849.14      861.55     14.02 o 
   0   4  17     1784.17     1836.01     24.42 o 
   1   4  17      829.92      844.19     14.25 o 
   2   4  17      160.60      158.02     13.80 o 
   3   4  17     3783.61     3740.52     55.97 o 
   4   4  17      215.94      210.69     13.67 o 
   5   4  17     1717.19     1736.26     16.25 o 
   6   4  17       94.68      109.75     15.12 o 
   7   4  17      487.24      526.79     18.08 o 
  -7   5  17      220.08      222.05     16.48 o 
  -6   5  17      296.89      300.81     15.71 o 
  -5   5  17       29.78       35.46     13.93 o 
  -4   5  17      249.31      257.12     14.81 o 
  -3   5  17      942.09      969.25     15.55 o 
  -2   5  17      666.08      633.23     13.46 o 
  -1   5  17     4473.75     4128.22     65.96 o 
   0   5  17     3182.67     3236.26     44.47 o 
   1   5  17     4435.98     4116.95     58.50 o 
   2   5  17      671.50      642.47     21.78 o 
   3   5  17      898.48      925.03     19.48 o 
   4   5  17      265.82      268.58     13.45 o 
   5   5  17       33.58       38.44     13.91 o 
   6   5  17      317.55      303.25     15.21 o 
   7   5  17      238.53      236.10     16.08 o 
  -7   6  17      475.53      451.41     17.85 o 
  -6   6  17      736.23      759.72     17.35 o 
  -5   6  17      552.95      604.29     16.33 o 
  -4   6  17     1930.50     1831.16     17.65 o 
  -3   6  17      582.10      577.26     15.10 o 
  -2   6  17     2491.42     2482.33     24.18 o 
  -1   6  17      171.68      154.55     13.69 o 
   0   6  17      157.02      177.20     13.49 o 
   1   6  17      192.72      185.74     14.64 o 
   2   6  17     2440.39     2482.97     49.10 o 
   3   6  17      627.69      622.80     14.26 o 
   4   6  17     1862.47     1820.70     35.96 o 
   5   6  17      561.51      617.04     16.24 o 
   6   6  17      735.41      757.60     16.72 o 
   7   6  17      487.79      479.10     17.32 o 
  -7   7  17      412.31      408.85     17.41 o 
  -6   7  17      140.18      150.36     16.92 o 
  -5   7  17      487.17      467.21     16.35 o 
  -4   7  17        7.57       10.16     14.82 o 
  -3   7  17        6.65       18.65     13.17 o 
  -2   7  17     2255.63     2293.28     33.06 o 
  -1   7  17       53.16       50.20     12.89 o 
   0   7  17     4747.50     4739.30     69.38 o 
   1   7  17       50.02       33.05     15.05 o 
   2   7  17     2312.25     2336.24     65.28 o 
   3   7  17        3.35        9.33     12.96 o 
   4   7  17        8.40       -2.51     14.05 o 
   5   7  17      514.07      486.55     16.86 o 
   6   7  17      150.04      163.91     16.12 o 
   7   7  17      407.96      416.58     15.92 o 
  -7   8  17       51.43       50.79     18.42 o 
  -6   8  17     1021.61      950.85     26.66 o 
  -5   8  17      111.85      117.77     15.98 o 
  -4   8  17     2235.18     2244.73     18.85 o 
  -3   8  17      900.26      944.73     16.78 o 
  -2   8  17      517.83      520.43     15.99 o 
  -1   8  17      859.46      862.89     17.85 o 
   0   8  17      201.13      174.76     15.54 o 
   1   8  17      883.05      892.74     29.23 o 
   2   8  17      522.73      558.58     15.05 o 
   3   8  17      856.65      909.21     20.47 o 
   4   8  17     2333.23     2385.86     56.87 o 
   5   8  17       90.58       92.14     15.68 o 
   6   8  17     1050.36      996.32     17.67 o 
   7   8  17       62.72       62.33     19.07 o 
  -6   9  17      665.33      625.24     18.19 o 
  -5   9  17       63.43       96.75     16.30 o 
  -4   9  17      228.60      229.95     15.99 o 
  -3   9  17      702.16      735.49     16.59 o 
  -2   9  17      902.23      909.72     16.38 o 
  -1   9  17     1885.66     1891.00     28.51 o 
   0   9  17     1241.40     1322.08     36.51 o 
   1   9  17     1924.71     1977.85     67.45 o 
   2   9  17      980.26     1019.90     28.30 o 
   3   9  17      748.10      780.26     23.47 o 
   4   9  17      240.25      256.66     14.34 o 
   5   9  17       72.47       93.62     16.16 o 
   6   9  17      679.98      682.45     17.42 o 
  -6  10  17      366.83      377.64     18.58 o 
  -5  10  17     1803.01     1781.60     23.64 o 
  -4  10  17      138.48      155.65     16.14 o 
  -3  10  17     1588.02     1663.28     39.94 o 
  -2  10  17       67.06       87.68     16.20 o 
  -1  10  17     1350.10     1306.54     22.53 o 
   0  10  17      272.90      271.03     15.18 o 
   1  10  17     1330.85     1293.83     38.04 o 
   2  10  17       78.17      100.92     15.37 o 
   3  10  17     1616.74     1714.07     34.66 o 
   4  10  17      136.41      165.34     14.80 o 
   5  10  17     1860.42     1908.23     45.16 o 
   6  10  17      369.14      406.79     18.48 o 
  -5  11  17      111.63      101.03     18.00 o 
  -4  11  17      208.78      213.24     16.95 o 
  -3  11  17      922.52      944.76     21.50 o 
  -2  11  17      893.59      891.98     26.68 o 
  -1  11  17     2142.15     2220.24     66.45 o 
   0  11  17      294.54      347.73     16.84 o 
   1  11  17     2214.41     2274.10     86.49 o 
   2  11  17      903.18      907.43     22.00 o 
   3  11  17      929.43      984.82     21.72 o 
   4  11  17      215.69      214.80     15.65 o 
   5  11  17      115.36      111.42     15.82 o 
  -5  12  17      823.62      788.31     19.77 o 
  -4  12  17      300.88      300.04     18.47 o 
  -3  12  17      461.62      479.07     18.12 o 
  -2  12  17      361.67      393.05     18.12 o 
  -1  12  17      289.73      284.28     17.21 o 
   0  12  17     1070.60     1107.57     30.17 o 
   1  12  17      291.53      294.69     16.93 o 
   2  12  17      359.98      381.79     18.67 o 
   3  12  17      432.74      433.76     16.18 o 
   4  12  17      313.66      297.34     15.72 o 
   5  12  17      826.36      797.55     22.54 o 
  -4  13  17       65.02       80.32     18.57 o 
  -3  13  17      356.05      337.41     18.40 o 
  -2  13  17      970.34      936.46     29.35 o 
  -1  13  17      467.25      495.00     17.56 o 
   0  13  17     1393.10     1408.10     34.56 o 
   1  13  17      453.04      460.47     19.34 o 
   2  13  17      932.96      894.21     39.11 o 
   3  13  17      344.26      320.70     17.06 o 
   4  13  17       70.81       85.22     17.02 o 
  -3  14  17       90.54       76.04     20.24 o 
  -2  14  17      340.08      340.49     19.84 o 
  -1  14  17      152.73      152.78     18.40 o 
   0  14  17        0.35       -2.05     18.30 o 
   1  14  17      143.54      139.56     18.72 o 
   2  14  17      341.41      331.97     17.71 o 
   3  14  17       90.39       92.05     16.10 o 
  -1  15  17      165.31      149.18     20.31 o 
   0  15  17      629.97      574.70     20.54 o 
   1  15  17      166.72      158.56     18.71 o 
   0   0  18      112.72       89.30     17.50 o 
   1   0  18     1482.78     1373.13     16.83 o 
   2   0  18      115.10      107.03     13.25 o 
   3   0  18     2304.42     2038.79     18.82 o 
   4   0  18      313.37      304.66     14.58 o 
   5   0  18     2223.16     2288.33     17.66 o 
   6   0  18      187.06      211.55     15.80 o 
   7   0  18      360.95      353.90     17.65 o 
  -7   1  18      375.15      402.87     16.45 o 
  -6   1  18       19.43       23.77     14.89 o 
  -5   1  18      111.40       98.89     15.50 o 
  -4   1  18      103.98      133.03     13.39 o 
  -3   1  18      861.72      865.52     13.85 o 
  -2   1  18      628.30      676.37     16.09 o 
  -1   1  18     5082.49     5031.43     38.33 o 
   0   1  18      778.83      828.65     13.19 o 
   1   1  18     5054.00     5011.16     51.20 o 
   2   1  18      637.17      697.81     14.86 o 
   3   1  18      894.12      891.56     13.97 o 
   4   1  18      107.89      134.60     14.03 o 
   5   1  18      115.98      110.33     13.82 o 
   6   1  18       16.80       17.45     15.49 o 
   7   1  18      387.18      433.93     17.19 o 
  -7   2  18       12.81       23.30     16.51 o 
  -6   2  18      423.09      455.15     16.20 o 
  -5   2  18      566.93      566.77     15.44 o 
  -4   2  18     1378.30     1367.30     16.08 o 
  -3   2  18     2221.86     2380.29     16.99 o 
  -2   2  18     1779.36     1780.20     19.80 o 
  -1   2  18      973.36     1086.57     14.66 o 
   0   2  18       81.31       72.35     11.91 o 
   1   2  18      926.06     1023.72     13.77 o 
   2   2  18     1737.17     1691.60     26.42 o 
   3   2  18     2268.77     2394.57     30.03 o 
   4   2  18     1454.43     1451.70     15.70 o 
   5   2  18      592.12      616.94     15.17 o 
   6   2  18      408.70      437.29     16.03 o 
   7   2  18        6.37       11.12     16.47 o 
  -7   3  18       29.24       31.22     16.24 o 
  -6   3  18      544.95      558.52     16.83 o 
  -5   3  18      177.67      168.99     14.74 o 
  -4   3  18       51.04       69.13     14.18 o 
  -3   3  18       79.38       65.66     12.81 o 
  -2   3  18     3056.49     2743.01     23.51 o 
  -1   3  18      219.26      212.07     13.73 o 
   0   3  18     7548.32     7274.70    121.89 o 
   1   3  18      226.70      230.11     12.57 o 
   2   3  18     3131.52     2823.90     44.63 o 
   3   3  18       91.27       75.02     11.40 o 
   4   3  18       50.86       86.29     13.63 o 
   5   3  18      178.13      156.81     13.69 o 
   6   3  18      559.50      600.77     16.49 o 
   7   3  18       31.94       36.78     16.04 o 
  -7   4  18       69.42       77.01     17.18 o 
  -6   4  18      839.10      881.48     17.58 o 
  -5   4  18       21.22       48.23     14.61 o 
  -4   4  18     2198.25     2085.05     21.02 o 
  -3   4  18      702.50      729.96     15.26 o 
  -2   4  18     3891.65     3833.38     48.42 o 
  -1   4  18      222.28      253.91     14.22 o 
   0   4  18      238.92      245.58     13.52 o 
   1   4  18      200.74      224.98     13.44 o 
   2   4  18     3897.35     3909.16     73.73 o 
   3   4  18      676.78      713.67     13.86 o 
   4   4  18     2234.08     2148.29     17.86 o 
   5   4  18       26.42       68.43     14.50 o 
   6   4  18      825.55      882.05     16.55 o 
   7   4  18       63.82       73.87     16.24 o 
  -7   5  18       78.38       78.12     17.51 o 
  -6   5  18      260.23      275.29     16.84 o 
  -5   5  18      338.46      343.21     15.80 o 
  -4   5  18       71.32       85.80     14.46 o 
  -3   5  18        3.96       -0.71     14.28 o 
  -2   5  18     1834.51     1846.22     23.48 o 
  -1   5  18     1736.21     1755.28     25.58 o 
   0   5  18     2856.03     2938.67     45.41 o 
   1   5  18     1767.06     1775.70     30.61 o 
   2   5  18     1784.18     1824.81     29.86 o 
   3   5  18        3.37       18.02     12.79 o 
   4   5  18       70.63       87.57     14.70 o 
   5   5  18      332.47      328.04     15.41 o 
   6   5  18      265.33      267.16     15.64 o 
   7   5  18       86.54       75.92     16.40 o 
  -7   6  18      223.63      230.76     16.51 o 
  -6   6  18      789.34      823.02     17.37 o 
  -5   6  18     1082.43     1153.92     17.00 o 
  -4   6  18      219.94      227.41     14.81 o 
  -3   6  18     2447.03     2413.23     36.80 o 
  -2   6  18       16.68       31.29     12.96 o 
  -1   6  18     1059.84     1031.70     16.29 o 
   0   6  18        3.70        4.91     13.60 o 
   1   6  18     1057.15     1042.52     22.95 o 
   2   6  18       13.61       24.37     15.02 o 
   3   6  18     2435.27     2411.17     43.82 o 
   4   6  18      242.81      239.60     14.41 o 
   5   6  18     1075.78     1162.31     25.93 o 
   6   6  18      789.85      798.91     17.80 o 
   7   6  18      227.59      228.28     17.50 o 
  -6   7  18       69.66       86.39     16.88 o 
  -5   7  18       40.74       47.56     15.37 o 
  -4   7  18      233.58      261.88     15.27 o 
  -3   7  18     1096.35     1067.27     16.57 o 
  -2   7  18      110.94       96.87     14.64 o 
  -1   7  18     3487.74     3456.15     50.37 o 
   0   7  18        0.37       10.79     13.43 o 
   1   7  18     3527.24     3507.56     83.08 o 
   2   7  18      107.51      104.16     15.52 o 
   3   7  18     1136.76     1093.45     19.82 o 
   4   7  18      232.20      264.75     13.49 o 
   5   7  18       43.94       66.38     15.93 o 
   6   7  18       71.95       92.99     16.39 o 
  -6   8  18       71.37       64.56     17.26 o 
  -5   8  18     1678.65     1628.08     20.18 o 
  -4   8  18      224.47      254.28     16.04 o 
  -3   8  18      877.43      925.86     21.55 o 
  -2   8  18      617.37      608.12     16.26 o 
  -1   8  18      399.77      380.27     14.21 o 
   0   8  18        0.69       -3.03     15.78 o 
   1   8  18      357.51      349.00     15.48 o 
   2   8  18      589.73      599.63     15.94 o 
   3   8  18      898.15      962.80     18.40 o 
   4   8  18      213.38      240.80     14.22 o 
   5   8  18     1743.18     1692.82     31.75 o 
   6   8  18       58.70       64.79     16.99 o 
  -6   9  18      142.88      132.30     17.91 o 
  -5   9  18       23.78       27.22     16.93 o 
  -4   9  18       66.41       80.29     16.74 o 
  -3   9  18      606.31      669.72     16.25 o 
  -2   9  18     1060.30     1147.28     21.49 o 
  -1   9  18      600.90      555.60     15.03 o 
   0   9  18     1290.59     1376.40     49.91 o 
   1   9  18      636.55      579.89     18.92 o 
   2   9  18     1085.83     1191.01     31.64 o 
   3   9  18      637.60      685.35     15.49 o 
   4   9  18       62.52       77.23     14.34 o 
   5   9  18       26.10       22.40     16.62 o 
   6   9  18      159.08      152.62     17.28 o 
  -5  10  18      190.84      188.26     17.75 o 
  -4  10  18     1684.07     1631.95     19.34 o 
  -3  10  18       63.78       74.94     15.32 o 
  -2  10  18      756.30      753.38     21.77 o 
  -1  10  18       15.96        0.77     15.54 o 
   0  10  18      767.75      851.64     27.53 o 
   1  10  18       14.58        7.41     16.09 o 
   2  10  18      740.88      751.48     20.76 o 
   3  10  18       62.08       75.72     15.10 o 
   4  10  18     1725.97     1700.56     41.74 o 
   5  10  18      175.79      173.52     17.23 o 
  -5  11  18      100.72       87.68     17.98 o 
  -4  11  18      101.39      108.63     17.61 o 
  -3  11  18        0.52        3.91     16.55 o 
  -2  11  18     1438.80     1436.95     35.74 o 
  -1  11  18      100.57      138.57     16.56 o 
   0  11  18     2167.93     2233.89     65.17 o 
   1  11  18      109.34      131.41     17.73 o 
   2  11  18     1473.86     1481.34     49.42 o 
   3  11  18        0.18        4.60     15.75 o 
   4  11  18       95.56      106.33     16.17 o 
   5  11  18       92.05       76.24     16.83 o 
  -4  12  18      541.30      514.18     19.09 o 
  -3  12  18      480.95      470.20     18.73 o 
  -2  12  18      367.90      374.13     17.78 o 
  -1  12  18      309.14      318.10     16.28 o 
   0  12  18        7.89        5.72     16.73 o 
   1  12  18      291.88      290.83     17.94 o 
   2  12  18      360.91      341.65     18.14 o 
   3  12  18      490.55      510.27     15.97 o 
   4  12  18      545.86      513.76     17.21 o 
  -3  13  18      260.95      226.89     19.19 o 
  -2  13  18      316.11      279.26     20.68 o 
  -1  13  18     1528.74     1494.22     38.44 o 
   0  13  18        1.82       -3.63     17.36 o 
   1  13  18     1524.62     1552.39     55.85 o 
   2  13  18      303.21      260.90     17.25 o 
   3  13  18      250.32      210.45     16.79 o 
  -1  14  18        0.21        6.21     18.26 o 
   0  14  18       14.27       10.28     17.01 o 
   1  14  18        1.95       11.47     18.22 o 
   1   0  19      759.04      817.29     13.10 o 
   2   0  19     2330.74     2339.97     44.25 o 
   3   0  19      238.33      288.67     14.19 o 
   4   0  19     1507.63     1551.62     16.77 o 
   5   0  19      247.31      248.58     14.92 o 
   6   0  19      878.06      822.75     17.28 o 
   7   0  19      115.65      125.64     17.58 o 
  -7   1  19      270.35      268.98     17.92 o 
  -6   1  19      330.09      320.78     17.25 o 
  -5   1  19      464.65      460.85     15.61 o 
  -4   1  19      186.74      164.89     13.69 o 
  -3   1  19      467.49      439.17     13.97 o 
  -2   1  19     1710.68     1690.54     17.43 o 
  -1   1  19      285.20      236.46     13.30 o 
   0   1  19     3139.26     3130.05     26.19 o 
   1   1  19      277.41      229.20     13.27 o 
   2   1  19     1733.29     1688.32     35.37 o 
   3   1  19      444.40      417.29     13.53 o 
   4   1  19      203.00      185.06     14.07 o 
   5   1  19      487.59      481.73     15.64 o 
   6   1  19      334.48      315.52     16.68 o 
   7   1  19      247.54      258.36     18.34 o 
  -7   2  19      116.68      125.73     17.63 o 
  -6   2  19       42.21       38.78     16.68 o 
  -5   2  19      654.62      668.30     16.88 o 
  -4   2  19     1094.20     1146.10     16.12 o 
  -3   2  19     1225.03     1212.32     15.92 o 
  -2   2  19     1700.73     1572.34     15.27 o 
  -1   2  19      386.73      376.61     13.70 o 
   0   2  19     2232.73     2021.11     21.78 o 
   1   2  19      375.77      378.31     13.16 o 
   2   2  19     1714.04     1572.81     20.58 o 
   3   2  19     1237.06     1225.10     18.57 o 
   4   2  19     1099.01     1144.35     16.47 o 
   5   2  19      667.27      678.61     16.21 o 
   6   2  19       62.97       76.57     15.31 o 
   7   2  19      105.81      114.69     18.61 o 
  -7   3  19      173.50      159.58     17.78 o 
  -6   3  19      269.17      273.96     16.29 o 
  -5   3  19      498.49      470.26     16.35 o 
  -4   3  19      717.95      726.21     16.52 o 
  -3   3  19      305.52      349.93     13.71 o 
  -2   3  19      414.29      428.92     14.67 o 
  -1   3  19     4905.35     5018.98     67.78 o 
   0   3  19      855.41      865.29     15.58 o 
   1   3  19     4818.49     4968.93     62.23 o 
   2   3  19      388.24      404.40     14.84 o 
   3   3  19      293.31      343.29     12.68 o 
   4   3  19      716.86      718.93     15.59 o 
   5   3  19      492.66      457.91     15.68 o 
   6   3  19      263.04      271.96     15.89 o 
   7   3  19      167.73      159.60     18.44 o 
  -7   4  19       67.61       76.16     17.09 o 
  -6   4  19      158.26      142.88     16.80 o 
  -5   4  19      665.67      696.92     16.34 o 
  -4   4  19      160.09      149.90     14.70 o 
  -3   4  19     2782.03     2694.73     37.59 o 
  -2   4  19      686.72      679.08     14.96 o 
  -1   4  19      689.34      646.11     15.16 o 
   0   4  19     1803.24     1780.48     25.45 o 
   1   4  19      672.61      661.89     16.43 o 
   2   4  19      639.16      628.58     15.35 o 
   3   4  19     2877.88     2817.96     37.49 o 
   4   4  19      151.73      151.93     15.12 o 
   5   4  19      650.19      696.17     16.73 o 
   6   4  19      146.41      136.80     15.56 o 
   7   4  19       70.40       83.53     28.04 o 
  -6   5  19      388.52      423.49     17.82 o 
  -5   5  19      169.12      167.95     15.80 o 
  -4   5  19      798.72      792.19     15.95 o 
  -3   5  19      510.54      471.09     15.82 o 
  -2   5  19     1075.03     1071.41     17.47 o 
  -1   5  19     1328.02     1285.02     19.32 o 
   0   5  19     3884.32     3919.36     49.05 o 
   1   5  19     1297.75     1280.06     27.81 o 
   2   5  19     1080.11     1086.22     17.08 o 
   3   5  19      526.13      490.56     14.06 o 
   4   5  19      754.87      725.40     18.06 o 
   5   5  19      172.80      179.77     16.37 o 
   6   5  19      376.96      416.27     17.30 o 
  -6   6  19      361.20      336.43     18.01 o 
  -5   6  19      827.83      871.78     17.12 o 
  -4   6  19      989.33     1022.39     19.47 o 
  -3   6  19      110.59      116.74     15.14 o 
  -2   6  19     1606.95     1725.97     22.76 o 
  -1   6  19      625.19      643.60     15.34 o 
   0   6  19      281.13      307.14     15.18 o 
   1   6  19      591.75      615.81     15.66 o 
   2   6  19     1614.99     1692.49     29.83 o 
   3   6  19       87.27       82.98     13.36 o 
   4   6  19     1060.38     1098.04     23.91 o 
   5   6  19      839.34      902.77     17.84 o 
   6   6  19      357.28      346.96     17.63 o 
  -6   7  19      171.94      168.57     17.74 o 
  -5   7  19      301.35      339.05     16.83 o 
  -4   7  19      174.15      208.58     15.40 o 
  -3   7  19      758.13      817.32     16.88 o 
  -2   7  19     1159.26     1232.69     23.41 o 
  -1   7  19        4.14       14.93     13.06 o 
   0   7  19     1479.33     1411.43     21.37 o 
   1   7  19        8.56       14.61     15.53 o 
   2   7  19     1195.17     1228.52     24.21 o 
   3   7  19      715.44      760.19     18.67 o 
   4   7  19      173.45      202.35     14.52 o 
   5   7  19      272.37      314.06     17.39 o 
   6   7  19      170.90      150.57     18.07 o 
  -5   8  19      114.85      114.32     17.24 o 
  -4   8  19      732.79      733.12     17.59 o 
  -3   8  19      218.02      249.23     15.90 o 
  -2   8  19      200.01      217.19     15.60 o 
  -1   8  19      618.72      642.07     16.38 o 
   0   8  19      184.70      213.20     15.74 o 
   1   8  19      578.58      608.58     23.21 o 
   2   8  19      173.83      173.00     15.76 o 
   3   8  19      205.83      233.56     14.59 o 
   4   8  19      742.39      739.60     22.55 o 
   5   8  19      113.64      108.83     15.71 o 
  -5   9  19      232.44      224.28     17.89 o 
  -4   9  19      343.59      336.26     16.69 o 
  -3   9  19      487.63      504.19     17.09 o 
  -2   9  19      802.51      794.55     17.20 o 
  -1   9  19      516.00      511.06     14.62 o 
   0   9  19      107.89      110.02     16.26 o 
   1   9  19      524.78      549.28     21.65 o 
   2   9  19      811.78      777.10     17.87 o 
   3   9  19      481.24      490.79     15.21 o 
   4   9  19      344.92      326.41     15.56 o 
   5   9  19      243.35      230.40     17.43 o 
  -4  10  19       36.47       41.87     17.30 o 
  -3  10  19     1140.98     1109.22     30.04 o 
  -2  10  19      260.75      269.57     17.15 o 
  -1  10  19       10.37       19.72     14.95 o 
   0  10  19      420.12      412.58     15.97 o 
   1  10  19        4.82        7.70     16.12 o 
   2  10  19      253.81      285.18     20.20 o 
   3  10  19     1166.89     1154.31     29.55 o 
   4  10  19       27.81       38.33     14.98 o 
  -4  11  19      242.53      243.37     18.24 o 
  -3  11  19      230.90      201.36     17.83 o 
  -2  11  19      162.99      149.10     17.59 o 
  -1  11  19     1379.59     1366.77     42.14 o 
   0  11  19       30.60       41.55     16.50 o 
   1  11  19     1409.97     1444.76     74.31 o 
   2  11  19      157.54      131.65     17.65 o 
   3  11  19      239.97      221.92     16.25 o 
   4  11  19      215.01      202.68     16.11 o 
  -3  12  19      194.27      197.77     18.53 o 
  -2  12  19      803.76      731.77     19.63 o 
  -1  12  19       87.68       82.87     17.16 o 
   0  12  19      106.46      123.60     17.53 o 
   1  12  19       82.27       78.42     16.64 o 
   2  12  19      793.09      759.22     26.52 o 
   3  12  19      186.40      189.41     16.64 o 
  -1  13  19       12.01       22.67     18.02 o 
   0  13  19     1125.45     1057.94     32.64 o 
   1  13  19       20.53       22.30     17.45 o 
   0   0  20     2676.66     2491.50     45.97 o 
   1   0  20      360.88      406.65     13.16 o 
   2   0  20      994.50      961.48     17.85 o 
   3   0  20      408.77      480.57     14.49 o 
   4   0  20       47.99       56.00     14.95 o 
   5   0  20      787.80      885.97     17.43 o 
   6   0  20      155.05      137.64     16.41 o 
  -6   1  20      479.00      488.11     16.85 o 
  -5   1  20      588.97      548.04     20.22 o 
  -4   1  20     1457.12     1504.06     21.61 o 
  -3   1  20      121.13      159.37     13.55 o 
  -2   1  20      569.96      590.60     15.71 o 
  -1   1  20     1257.23     1250.92     21.09 o 
   0   1  20      420.25      446.30     13.75 o 
   1   1  20     1269.64     1260.22     14.91 o 
   2   1  20      549.66      574.86     15.82 o 
   3   1  20      148.30      185.40     14.45 o 
   4   1  20     1488.13     1548.48     37.83 o 
   5   1  20      593.40      565.05     15.31 o 
   6   1  20      468.63      465.89     17.48 o 
  -6   2  20      102.64      107.35     16.96 o 
  -5   2  20       27.28       40.26     15.72 o 
  -4   2  20      387.74      373.34     14.93 o 
  -3   2  20     1387.93     1370.94     16.71 o 
  -2   2  20      979.21     1045.20     15.88 o 
  -1   2  20     1543.45     1495.74     20.38 o 
   0   2  20     2072.81     2079.13     23.74 o 
   1   2  20     1523.90     1484.90     22.21 o 
   2   2  20     1003.06     1064.41     20.19 o 
   3   2  20     1427.12     1400.97     17.05 o 
   4   2  20      353.15      332.41     15.85 o 
   5   2  20       37.45       30.18     16.04 o 
   6   2  20      103.10      108.93     15.87 o 
  -6   3  20      293.22      300.73     17.59 o 
  -5   3  20      700.67      732.26     17.14 o 
  -4   3  20      413.84      456.57     16.55 o 
  -3   3  20     1402.77     1350.12     15.75 o 
  -2   3  20      731.26      704.96     15.21 o 
  -1   3  20      285.19      259.95     14.04 o 
   0   3  20     1326.57     1370.48     21.10 o 
   1   3  20      273.64      236.32     13.51 o 
   2   3  20      703.35      702.36     15.03 o 
   3   3  20     1426.30     1345.58     16.32 o 
   4   3  20      386.70      411.42     15.52 o 
   5   3  20      707.17      716.51     16.70 o 
   6   3  20      275.49      292.47     16.94 o 
  -6   4  20        0.02       15.26     17.17 o 
  -5   4  20       96.24      100.19     15.94 o 
  -4   4  20      639.77      641.79     16.05 o 
  -3   4  20     1137.31     1156.60     18.92 o 
  -2   4  20     1182.98     1269.09     20.39 o 
  -1   4  20     3867.10     3909.48     51.23 o 
   0   4  20      254.00      256.44     14.47 o 
   1   4  20     3888.86     3847.74     60.16 o 
   2   4  20     1192.80     1275.70     25.30 o 
   3   4  20     1068.64     1075.06     15.09 o 
   4   4  20      653.81      654.06     16.77 o 
   5   4  20       90.15      106.34     15.35 o 
   6   4  20        1.18        7.12     15.91 o 
  -6   5  20      535.81      511.23     18.33 o 
  -5   5  20     1215.43     1175.83     20.05 o 
  -4   5  20      372.22      393.61     16.35 o 
  -3   5  20      768.03      809.15     16.57 o 
  -2   5  20      467.27      462.98     15.63 o 
  -1   5  20     1829.05     1866.67     22.39 o 
   0   5  20      447.96      400.68     15.34 o 
   1   5  20     1857.29     1851.00     36.85 o 
   2   5  20      512.57      517.50     15.77 o 
   3   5  20      715.68      780.67     15.19 o 
   4   5  20      367.47      361.54     16.68 o 
   5   5  20     1146.76     1152.26     23.69 o 
   6   5  20      565.45      555.99     17.59 o 
  -5   6  20      189.11      171.19     16.98 o 
  -4   6  20      135.15      157.92     16.27 o 
  -3   6  20     1053.53     1033.13     24.75 o 
  -2   6  20     1095.79     1146.29     32.21 o 
  -1   6  20      790.42      797.01     15.81 o 
   0   6  20     1490.67     1502.99     21.95 o 
   1   6  20      772.94      756.84     16.48 o 
   2   6  20     1014.27     1046.70     17.45 o 
   3   6  20     1074.24     1064.08     16.45 o 
   4   6  20      131.06      156.75     16.00 o 
   5   6  20      190.30      168.03     16.41 o 
  -5   7  20       47.52       55.85     17.18 o 
  -4   7  20     1191.22     1109.61     18.23 o 
  -3   7  20      154.97      194.76     15.90 o 
  -2   7  20      502.98      552.51     16.26 o 
  -1   7  20      318.34      312.44     14.68 o 
   0   7  20      553.12      551.44     15.93 o 
   1   7  20      327.50      343.02     16.75 o 
   2   7  20      471.63      518.85     16.33 o 
   3   7  20      150.67      188.14     14.98 o 
   4   7  20     1120.50     1069.77     19.01 o 
   5   7  20       48.85       52.61     18.27 o 
  -5   8  20      400.34      388.99     17.65 o 
  -4   8  20      157.16      131.57     16.95 o 
  -3   8  20      299.71      318.81     16.64 o 
  -2   8  20      761.09      712.32     16.82 o 
  -1   8  20      222.33      242.33     14.18 o 
   0   8  20     1096.58     1066.60     30.50 o 
   1   8  20      188.89      200.25     17.16 o 
   2   8  20      750.70      740.86     17.31 o 
   3   8  20      289.19      310.07     15.16 o 
   4   8  20      161.85      160.85     15.11 o 
   5   8  20      383.35      365.85     16.84 o 
  -4   9  20      443.77      412.40     18.14 o 
  -3   9  20      630.02      587.54     17.93 o 
  -2   9  20      741.13      743.28     17.96 o 
  -1   9  20       97.47      111.29     14.54 o 
   0   9  20       37.65       39.65     15.92 o 
   1   9  20      108.74      132.74     16.62 o 
   2   9  20      743.95      744.16     18.41 o 
   3   9  20      628.08      569.43     16.04 o 
   4   9  20      443.08      409.06     15.26 o 
  -4  10  20      510.19      486.79     18.29 o 
  -3  10  20      492.24      458.33     18.14 o 
  -2  10  20      337.19      349.90     16.79 o 
  -1  10  20      889.52      898.66     20.23 o 
   0  10  20      216.44      214.65     16.11 o 
   1  10  20      891.48      860.44     27.58 o 
   2  10  20      340.32      360.65     19.39 o 
   3  10  20      471.31      439.12     16.63 o 
   4  10  20      509.52      462.46     17.17 o 
  -3  11  20      737.96      711.08     18.68 o 
  -2  11  20      190.55      175.45     18.07 o 
  -1  11  20      526.50      513.61     17.86 o 
   0  11  20      524.31      526.39     18.52 o 
   1  11  20      529.69      551.04     21.80 o 
   2  11  20      188.57      186.32     19.23 o 
   3  11  20      731.66      692.02     20.35 o 
  -1  12  20      970.21      892.29     35.47 o 
   0  12  20      762.92      803.36     22.28 o 
   1  12  20      944.96      876.39     31.57 o 
   1   0  21     2217.57     2179.43     27.38 o 
   2   0  21       32.51       33.71     16.19 o 
   3   0  21     1344.97     1490.98     18.99 o 
   4   0  21       27.63       26.41     15.56 o 
   5   0  21       98.09      126.08     15.60 o 
   6   0  21        0.03        4.82     17.98 o 
  -6   1  21      923.69      905.21     18.73 o 
  -5   1  21     1196.93     1195.30     18.79 o 
  -4   1  21      285.43      308.20     15.84 o 
  -3   1  21     1432.26     1505.45     18.71 o 
  -2   1  21       13.10       24.92     15.16 o 
  -1   1  21      475.53      484.23     15.15 o 
   0   1  21      211.48      220.04     13.22 o 
   1   1  21      477.33      499.13     13.94 o 
   2   1  21       18.23       19.79     15.80 o 
   3   1  21     1429.52     1486.22     24.16 o 
   4   1  21      303.83      335.19     16.38 o 
   5   1  21     1226.07     1249.14     30.31 o 
   6   1  21      928.41      942.20     19.22 o 
  -6   2  21      166.24      167.71     18.18 o 
  -5   2  21       97.88       98.25     15.42 o 
  -4   2  21      294.39      288.15     15.32 o 
  -3   2  21      143.03      121.55     14.98 o 
  -2   2  21     1770.46     1930.86     23.80 o 
  -1   2  21     2038.36     1946.53     26.92 o 
   0   2  21     1593.96     1618.79     17.48 o 
   1   2  21     2038.88     1977.40     30.17 o 
   2   2  21     1833.93     1977.26     38.53 o 
   3   2  21      135.16      128.73     14.90 o 
   4   2  21      295.46      284.91     16.30 o 
   5   2  21       93.90       86.78     15.50 o 
   6   2  21      181.26      192.50     17.46 o 
  -5   3  21      583.55      608.97     18.10 o 
  -4   3  21     1861.43     1888.54     21.97 o 
  -3   3  21      851.14      891.30     16.70 o 
  -2   3  21     1376.90     1481.00     21.23 o 
  -1   3  21      408.25      417.19     15.08 o 
   0   3  21       24.93       26.93     14.70 o 
   1   3  21      386.33      392.01     15.39 o 
   2   3  21     1401.24     1470.96     29.21 o 
   3   3  21      819.63      823.90     16.36 o 
   4   3  21     1819.71     1835.14     17.90 o 
   5   3  21      548.43      555.99     16.76 o 
  -5   4  21       53.37       71.57     17.01 o 
  -4   4  21       24.28       19.11     16.24 o 
  -3   4  21      399.28      436.55     16.28 o 
  -2   4  21     2200.97     2249.85     36.07 o 
  -1   4  21      397.79      388.25     15.13 o 
   0   4  21     5148.96     5152.80     88.95 o 
   1   4  21      389.57      373.99     16.89 o 
   2   4  21     2139.97     2146.18     33.25 o 
   3   4  21      406.15      442.41     15.17 o 
   4   4  21       17.68       20.27     16.04 o 
   5   4  21       55.28       76.86     17.15 o 
  -5   5  21      311.51      296.07     17.70 o 
  -4   5  21     1653.30     1554.05     30.47 o 
  -3   5  21      720.36      730.50     22.96 o 
  -2   5  21      577.49      592.45     16.47 o 
  -1   5  21      333.13      332.88     14.90 o 
   0   5  21     1103.46     1184.72     21.26 o 
   1   5  21      351.10      363.45     15.82 o 
   2   5  21      594.39      596.14     17.03 o 
   3   5  21      747.18      735.68     15.94 o 
   4   5  21     1546.71     1475.90     31.01 o 
   5   5  21      297.90      284.12     17.69 o 
  -5   6  21      237.95      239.54     16.55 o 
  -4   6  21      209.19      204.73     16.28 o 
  -3   6  21      430.14      474.56     16.86 o 
  -2   6  21      981.48      962.16     22.53 o 
  -1   6  21     1550.87     1599.63     32.14 o 
   0   6  21      786.24      817.25     20.79 o 
   1   6  21     1521.45     1569.38     29.06 o 
   2   6  21      959.36      950.17     17.36 o 
   3   6  21      403.26      452.02     15.02 o 
   4   6  21      217.45      203.75     17.43 o 
   5   6  21      240.91      240.23     17.49 o 
  -4   7  21       14.08       12.30     16.88 o 
  -3   7  21      688.69      622.29     17.27 o 
  -2   7  21        4.93       19.61     15.97 o 
  -1   7  21      574.36      583.91     15.45 o 
   0   7  21        1.48        2.81     17.50 o 
   1   7  21      612.95      619.77     18.26 o 
   2   7  21        5.41       11.39     17.11 o 
   3   7  21      627.73      554.32     16.31 o 
   4   7  21       13.08       14.76     16.83 o 
  -4   8  21      337.32      329.35     17.89 o 
  -3   8  21      870.50      789.75     18.20 o 
  -2   8  21      210.69      234.43     16.14 o 
  -1   8  21     1575.58     1598.05     32.40 o 
   0   8  21       87.37       90.85     17.90 o 
   1   8  21     1547.30     1571.61     32.14 o 
   2   8  21      196.48      204.43     17.13 o 
   3   8  21      857.95      791.30     16.17 o 
   4   8  21      327.81      328.44     16.17 o 
  -3   9  21      729.42      689.46     18.13 o 
  -2   9  21       69.30       60.74     17.62 o 
  -1   9  21      259.43      258.02     15.65 o 
   0   9  21       85.09       64.84     16.67 o 
   1   9  21      253.80      247.29     18.35 o 
   2   9  21       74.13       62.25     18.37 o 
   3   9  21      728.46      683.43     17.45 o 
  -2  10  21     1110.68     1058.12     21.94 o 
  -1  10  21      482.67      450.44     17.60 o 
   0  10  21     1315.83     1242.32     28.57 o 
   1  10  21      490.50      449.90     25.07 o 
   2  10  21     1102.84     1048.97     40.36 o 
  -1  11  21       15.19       13.36     17.97 o 
   0  11  21      166.25      139.40     17.98 o 
   1  11  21       12.15       17.26     17.53 o 
   0   0  22      893.03      807.89     21.41 o 
   1   0  22        0.85        9.13     13.54 o 
   2   0  22     1242.23     1226.53     29.25 o 
   3   0  22       28.96       32.11     14.34 o 
   4   0  22      791.68      771.71     17.33 o 
   5   0  22      245.64      282.60     16.92 o 
  -5   1  22      921.43      960.81     19.30 o 
  -4   1  22     1317.62     1330.22     18.78 o 
  -3   1  22      238.54      242.72     16.08 o 
  -2   1  22      561.81      533.73     15.97 o 
  -1   1  22       66.20       59.69     13.60 o 
   0   1  22       15.36       33.66     14.02 o 
   1   1  22       72.63       66.84     14.30 o 
   2   1  22      553.56      542.51     16.89 o 
   3   1  22      271.80      264.55     16.38 o 
   4   1  22     1267.10     1313.02     23.34 o 
   5   1  22      933.95      959.18     18.71 o 
  -5   2  22      133.67      145.91     16.94 o 
  -4   2  22      161.42      163.80     15.24 o 
  -3   2  22      834.59      854.25     16.42 o 
  -2   2  22      696.64      778.48     16.46 o 
  -1   2  22      495.90      490.53     15.82 o 
   0   2  22     1325.30     1385.19     16.57 o 
   1   2  22      515.19      504.83     14.90 o 
   2   2  22      652.81      713.99     15.73 o 
   3   2  22      860.10      858.06     16.51 o 
   4   2  22      181.16      164.10     16.16 o 
   5   2  22      142.89      158.82     15.93 o 
  -5   3  22      814.52      753.81     17.67 o 
  -4   3  22      670.59      637.31     18.39 o 
  -3   3  22     1598.72     1674.55     18.21 o 
  -2   3  22      709.99      702.97     16.09 o 
  -1   3  22      321.22      340.81     15.39 o 
   0   3  22       54.02       51.61     14.81 o 
   1   3  22      333.59      345.91     16.09 o 
   2   3  22      728.47      728.40     16.14 o 
   3   3  22     1562.21     1630.33     18.83 o 
   4   3  22      643.37      609.18     16.11 o 
   5   3  22      809.07      764.88     17.37 o 
  -5   4  22      155.85      153.50     18.67 o 
  -4   4  22      185.97      188.27     16.80 o 
  -3   4  22      452.01      424.90     16.49 o 
  -2   4  22      154.17      175.97     16.04 o 
  -1   4  22     3211.07     3221.85     54.92 o 
   0   4  22      159.17      162.12     15.39 o 
   1   4  22     3169.60     3197.96     54.59 o 
   2   4  22      168.75      197.77     16.70 o 
   3   4  22      427.73      417.68     17.18 o 
   4   4  22      181.70      187.66     16.71 o 
   5   4  22      159.49      171.66     21.45 o 
  -4   5  22      645.82      620.25     18.19 o 
  -3   5  22      811.12      798.10     21.65 o 
  -2   5  22     1077.30     1078.05     25.63 o 
  -1   5  22      309.95      305.54     16.31 o 
   0   5  22      220.31      209.97     15.04 o 
   1   5  22      342.52      351.56     17.10 o 
   2   5  22     1071.16     1081.60     17.80 o 
   3   5  22      772.28      731.57     16.85 o 
   4   5  22      656.11      636.08     18.96 o 
  -4   6  22      156.85      143.89     17.42 o 
  -3   6  22      320.48      303.97     17.82 o 
  -2   6  22      687.36      620.46     16.85 o 
  -1   6  22      264.94      266.76     14.76 o 
   0   6  22     2271.16     2250.04     32.91 o 
   1   6  22      241.45      262.40     17.96 o 
   2   6  22      682.22      607.05     18.00 o 
   3   6  22      299.16      276.55     16.51 o 
   4   6  22      159.77      133.51     18.28 o 
  -3   7  22      166.14      168.42     17.14 o 
  -2   7  22      107.42       93.96     16.22 o 
  -1   7  22      246.05      234.73     15.80 o 
   0   7  22      649.78      699.22     18.29 o 
   1   7  22      227.94      241.73     17.37 o 
   2   7  22      114.65       99.23     17.40 o 
   3   7  22      168.80      172.97     15.96 o 
  -3   8  22      650.68      602.12     18.78 o 
  -2   8  22      982.20      939.13     23.68 o 
  -1   8  22       54.08       59.12     15.41 o 
   0   8  22      965.34      899.48     22.92 o 
   1   8  22       47.32       49.33     18.16 o 
   2   8  22      948.26      901.90     19.04 o 
   3   8  22      681.13      603.37     17.27 o 
  -2   9  22      783.69      745.97     19.15 o 
  -1   9  22      101.72      119.67     17.22 o 
   0   9  22       23.30       26.81     16.96 o 
   1   9  22      111.20      104.67     18.47 o 
   2   9  22      804.94      791.14     29.30 o 
   0  10  22      891.92      858.26     30.24 o 
   1   0  23       74.42       67.96     15.55 o 
   2   0  23       28.25       20.28     15.18 o 
   3   0  23     1535.10     1540.65     29.36 o 
   4   0  23      695.40      677.93     18.07 o 
  -4   1  23      425.29      414.86     17.73 o 
  -3   1  23      722.65      699.26     16.74 o 
  -2   1  23      309.87      331.32     15.33 o 
  -1   1  23       85.37       97.40     15.40 o 
   0   1  23      305.11      322.32     15.09 o 
   1   1  23       96.86      104.43     13.70 o 
   2   1  23      366.22      390.66     17.29 o 
   3   1  23      693.11      662.39     17.19 o 
   4   1  23      432.88      438.98     17.05 o 
  -4   2  23      740.43      767.49     18.25 o 
  -3   2  23      167.80      179.77     15.72 o 
  -2   2  23      429.09      459.94     16.45 o 
  -1   2  23      413.74      417.64     15.50 o 
   0   2  23      107.10      124.02     15.03 o 
   1   2  23      377.87      387.03     16.07 o 
   2   2  23      435.94      440.15     18.41 o 
   3   2  23      157.06      167.12     16.12 o 
   4   2  23      778.73      789.79     17.68 o 
  -4   3  23      892.91      877.31     18.98 o 
  -3   3  23      692.01      702.34     17.01 o 
  -2   3  23      468.96      421.40     16.45 o 
  -1   3  23      648.46      643.63     15.87 o 
   0   3  23      203.14      178.34     16.21 o 
   1   3  23      673.83      681.85     18.46 o 
   2   3  23      464.34      414.72     17.08 o 
   3   3  23      703.41      699.09     17.06 o 
   4   3  23      882.19      861.20     18.52 o 
  -4   4  23       31.51       27.26     16.84 o 
  -3   4  23      468.44      458.27     17.32 o 
  -2   4  23      645.75      629.42     17.12 o 
  -1   4  23       86.31       83.58     16.01 o 
   0   4  23     1572.90     1601.75     40.47 o 
   1   4  23       99.37       86.72     16.64 o 
   2   4  23      622.54      606.31     17.60 o 
   3   4  23      467.80      444.84     18.17 o 
   4   4  23       32.10       18.61     23.53 o 
  -3   5  23      572.66      581.53     18.46 o 
  -2   5  23      340.95      351.42     16.63 o 
  -1   5  23      550.81      530.26     16.79 o 
   0   5  23       53.66       39.16     16.31 o 
   1   5  23      539.10      517.49     17.95 o 
   2   5  23      326.67      326.95     17.68 o 
   3   5  23      576.31      602.24     17.59 o 
  -3   6  23      334.86      325.34     17.20 o 
  -2   6  23      167.91      169.86     17.23 o 
  -1   6  23      800.69      808.08     19.32 o 
   0   6  23       71.99       78.37     18.16 o 
   1   6  23      805.04      826.62     18.81 o 
   2   6  23      158.15      162.90     18.03 o 
   3   6  23      337.26      324.00     17.06 o 
  -2   7  23      367.80      368.42     30.25 o 
  -1   7  23       71.37       78.53     15.26 o 
   0   7  23      592.96      570.52     19.41 o 
   1   7  23       83.04       86.54     18.74 o 
   2   7  23      357.38      320.31     18.82 o 
  -1   8  23      476.91      432.12     16.75 o 
   0   8  23       34.03       48.66     17.96 o 
   1   8  23      455.04      410.61     19.60 o 
   0   0  24       81.71       77.41     20.13 o 
   1   0  24       15.49       31.48     15.64 o 
   2   0  24      118.43      138.65     15.59 o 
   3   0  24      442.61      431.29     17.38 o 
  -3   1  24      369.32      370.56     17.01 o 
  -2   1  24      142.00      144.96     16.81 o 
  -1   1  24      453.71      453.35     16.13 o 
   0   1  24        5.67       16.10     15.26 o 
   1   1  24      517.21      519.41     17.90 o 
   2   1  24      121.84      124.69     16.92 o 
   3   1  24      396.98      391.96     16.94 o 
  -3   2  24      619.54      550.90     17.17 o 
  -2   2  24       55.15       49.48     16.08 o 
  -1   2  24      209.46      196.60     16.65 o 
   0   2  24       96.13      116.02     15.36 o 
   1   2  24      189.09      182.90     17.67 o 
   2   2  24       47.83       49.04     17.28 o 
   3   2  24      659.59      593.18     18.26 o 
  -3   3  24       97.03       86.42     22.10 o 
  -2   3  24      856.55      807.76     22.22 o 
  -1   3  24       58.67       59.96     15.41 o 
   0   3  24     1167.90     1122.83     18.08 o 
   1   3  24       52.08       50.52     18.02 o 
   2   3  24      866.62      844.09     19.51 o 
   3   3  24       92.51       97.67     22.11 o 
  -2   4  24      539.02      509.11     17.61 o 
  -1   4  24      163.03      169.57     16.84 o 
   0   4  24        0.96        6.81     15.95 o 
   1   4  24      149.42      146.91     17.90 o 
   2   4  24      531.93      506.06     19.14 o 
  -2   5  24      313.53      310.72     17.32 o 
  -1   5  24      589.41      523.74     16.78 o 
   0   5  24      666.23      697.21     17.85 o 
   1   5  24      573.48      520.62     18.87 o 
   2   5  24      313.33      306.34     18.71 o 
  -1   6  24       52.08       43.84     24.63 o 
   0   6  24      174.65      157.21     19.69 o 
   1   6  24       52.89       60.09     24.38 o 
   1   0  25      100.50       97.67     19.38 o 
  -1   1  25       94.09       84.29     15.28 o 
   0   1  25      453.81      432.90     16.53 o 
   1   1  25       80.03       73.02     18.99 o 
  -1   2  25       47.91       61.79     20.24 o 
   0   2  25      185.06      185.65     16.64 o 
   1   2  25       55.83       66.04     48.49 o 
                                                 
